# Supplementary material for: A highly contiguous genome assembly of the bat hawkmoth Hyles vespertilio (Lepidoptera: Sphingidae)
Source: Gigascience. 2020 Jan 23;9(1):giaa001. doi: 10.1093/gigascience/giaa001 (PMC6977585; doi:10.1093/gigascience/giaa001)
Supplement: giaa001_Supplemental_Files [file giaa001_supplemental_files.zip]

Archive with 7 entries (7 files):
- CoverLetter.pdf
- iHylVes.assembly.config.sh
- iHylVes.coverage.config.sh
- PointbyPointResponse.docx
- Supplement.pdf
- Supplementary_DataFile1.txt
- Supplementary_Tables.xlsx
