# Supplementary material for: A highly contiguous genome assembly of the bat hawkmoth Hyles vespertilio (Lepidoptera: Sphingidae)
Source: Gigascience. 2020 Jan 23;9(1):giaa001. doi: 10.1093/gigascience/giaa001 (PMC6977585; doi:10.1093/gigascience/giaa001)
Supplement: giaa001_Supplemental_Files [file giaa001_supplemental_files.zip › iHylVes.coverage.config.sh]

####### DAmar assembly pipeline

### MARVEL PATH
MARVEL_SOURCE_PATH="/projects/dazzler/pippel/prog/MARVEL/DAMARVEL"
MARVEL_PATH="/projects/dazzler/pippel/prog/MARVEL/DAMARVEL-build"

### REPCOMP PATH
REPCOMP_SOURCE_PATH="/projects/dazzler/pippel/prog/repcomp"
REPCOMP_PATH="/projects/dazzler/pippel/prog/repcomp-build"

### DACCORD PATH - used progs: fastaidrename, forcealign
DACCORD_SOURCE_PATH="/projects/dazzler/pippel/prog/daccord/"
DACCORD_PATH="/projects/dazzler/pippel/prog/daccord-build/"

### DAZZLER PATH
DAZZLER_SOURCE_PATH="/projects/dazzler/pippel/prog/dazzler/"
DAZZLER_PATH="/projects/dazzler/pippel/prog/dazzler/"

### slurm scripts path
SUBMIT_SCRIPTS_PATH="${MARVEL_PATH}/scripts"

############################## tools for pacbio arrow correction 
CONDA_BASE_ENV="source /projects/dazzler/pippel/prog/miniconda3/bin/activate base"
############################## tools HiC HiGlass pipleine, bwa, samtools, pairstools, cooler, ..;
CONDA_HIC_ENV="source /projects/dazzler/pippel/prog/miniconda3/bin/activate hic"
############################## activate purgehaplotigs environment if requires
CONDA_PURGEHAPLOTIGS_ENV="source /projects/dazzler/pippel/prog/miniconda3/bin/activate purge_haplotigs_env"
############################## tools for whatshap phasing
CONDA_WHATSHAP_ENV="source /projects/dazzler/pippel/prog/miniconda3/bin/activate whatshap"

### ENVIRONMENT VARIABLES 
export PATH=${MARVEL_PATH}/bin:${MARVEL_PATH}/scripts:$PATH
export PYTHONPATH=${MARVEL_PATH}/lib.python:$PYTHONPATH
export SCAFF10X_PATH="/projects/dazzler/pippel/prog/scaffolding/Scaff10X_git/src"
export BIONANO_PATH="/projects/dazzler/pippel/prog/bionano/Solve3.3_10252018"
export SALSA_PATH="/projects/dazzler/pippel/prog/scaffolding/SALSA"
export QUAST_PATH="/projects/dazzler/pippel/prog/quast/"
export JUICER_PATH="/projects/dazzler/pippel/prog/scaffolding/juicer"
export JUICER_TOOLS_PATH="/projects/dazzler/pippel/prog/scaffolding/juicer_tools.1.9.8_jcuda.0.8.jar"
export THREEDDNA_PATH="/projects/dazzler/pippel/prog/scaffolding/3d-dna/"
export LONGRANGER_PATH="/projects/dazzler/pippel/prog/longranger-2.2.2"
export SUPERNOVA_PATH="/projects/dazzler/pippel/prog/supernova-2.1.1"
export ARKS_PATH="/projects/dazzler/pippel/prog/scaffolding/arks-build/bin"
export TIGMINT_PATH="/projects/dazzler/pippel/prog/scaffolding/tigmint/bin"
export LINKS_PATH="/projects/dazzler/pippel/prog/scaffolding/links_v1.8.6/"
export JELLYFISH_PATH="/projects/dazzler/pippel/prog/Jellyfish/jellyfish-2.2.10/bin/"
export GENOMESCOPE_PATH="/projects/dazzler/pippel/prog/genomescope/"
export GATK_PATH="/projects/dazzler/pippel/prog/gatk-4.0.3.0/gatk-package-4.0.3.0-local.jar"
export BCFTOOLS_PATH="/projects/dazzler/pippel/prog/bcftools"
export SEQKIT_PATH="/projects/dazzler/pippel/prog/bin/seqkit"
export FASTP_PATH="/projects/dazzler/pippel/prog/fastp/"

BGZIP_THREADS=6
MARVEL_STATS=1
SLURM_STATS=1


## general information
PROJECT_ID=iHylVes
GSIZE=650M
SLURM_PARTITION=batch			# default slurm partition - todo define individual partion for tasks
SLURM_NUMACTL=1 

## general settings raw read data bases  
RAW_DB=iHylVes_M
RAW_DAZZ_DB=iHylVes_D
RAW_COV=36

## general settings patched read databases 
FIX_DB=iHylVes_M_FIX
FIX_DAZZ_DB=iHylVes_D_FIX
FIX_COV=36

## corrected DB 
COR_DB=iHylVes_M_COR

## corrected contig DB
CONT_DB=iHylVes_M_CONTIG
CONT_DAZZ_DB=iHylVes_D_CONTIG
 
################# define marvel phases and their steps that should be done 

DB_PATH=/projects/dazzlerAssembly/iHylVes_LAB1608/data/pacbio
PATCHING_DIR="patching"
ASSMEBLY_DIR="assembly"
COVERAGE_DIR="coverage"
MITO_DIR="mitochondrion"
QC_DATA_DIR="processedData"

RAW_DALIGN_OUTDIR="dalign"
RAW_REPCOMP_OUTDIR="repcomp"
RAW_DACCORD_OUTDIR="daccord"
RAW_DACCORD_INDIR="dalign"

RAW_REPAMSK_OUTDIR=repmask

# >>>>>>>>>>>>>>>>>>>>>>>>>>>>>>>>>>>>>>>>>>>>>>>>>>>>>>>>>>>>>>>>> phase 0 - DAScover <<<<<<<<<<<<<<<<<<<<<<<<<<<<<<<<<<<<<<<<<<<<<<<<<<<<<<<<<<<<<<<<<<<<<<<<<<<<<<<<<<<<<<<<<

# type-0 steps [1-16]: 1-DBdust, 2-datander, 3-TANmask, 4-CheckTan, 5-rmTan, 6-daligner, 7-CheckDaligner, 8-REPmask, 9-rmDaligner, 10-daligner, 11-CheckDaligner, 12-LAmerge, 13-CheckMerge, 14-rmDaligner, 15-DAScover, 16-REPcover]
RAW_DASCOVER_TYPE=0

RAW_DASCOVER_SUBMIT_SCRIPTS_FROM=1
RAW_DASCOVER_SUBMIT_SCRIPTS_TO=16


# ----------------------------------------------------------------- RAW DASCOVER OPTIONS - always on RAW_DAZZ_DB ---------------------------------------------------------------------------

RAW_DASCOVER_DBDUST_BIAS=0

RAW_DASCOVER_DATANDER_THREADS=8
#RAW_DASCOVER_DATANDER_MINLEN=500
DASCOVER_LACHECK_BLOCKCMP=4
DASCOVER_LACHECK_OPT=1
DASCOVER_TANMASK_BLOCKCMP=4
DASCOVER_TANMASK_VERBOSE=1
#RAW_DASCOVER_DALIGNER_KMER=14
#RAW_DASCOVER_DALIGNER_ERR=0.7
RAW_DASCOVER_DALIGNER_BIAS=0
#RAW_DASCOVER_DALIGNER_OLEN=1000
RAW_DASCOVER_DALIGNER_MEM=32
DASCOVER_DALIGNER_BLOCKCMP=4
RAW_DASCOVER_DALIGNER_FORBLOCK=1
RAW_DASCOVER_DALIGNER_NUMACTL=1
DASCOVER_REPMASK_BLOCKCMP=4
DASCOVER_REPMASK_VERBOSE=1
DASCOVER_REPMASK_COVERAGE=10
RAW_DASCOVER_LAMERGE_VERBOSE=1
RAW_DASCOVER_DASCOVER_VERBOSE=1
#RAW_DASCOVER_DASCOVER_REPEAT="dust tan rep"
#RAW_DASCOVER_DASCOVER_HGAPLEN=6000

# ***************************************************************** runtime parameter for slurm settings:  threads, mem, time ***************************************************************

### default parameter for 24-core nodes  #####
THREADS_DEFAULT=1
MEM_DEFAULT=16144
TIME_DEFAULT=24:00:00

##### DBdust  #####
THREADS_DBdust=1
MEM_DBdust=16720
TIME_DBdust=00:30:00
STEPSIZE_DBdust=5

##### datander #####
THREADS_datander=${RAW_DASCOVER_DATANDER_THREADS}
MEM_datander=36720
TIME_datander=12:00:00
STEPSIZE_datander=3

##### daligner #####
THREADS_daligner=8
MEM_daligner=46720
TIME_daligner=24:00:00
