# Supplementary material for: A highly contiguous genome assembly of the bat hawkmoth Hyles vespertilio (Lepidoptera: Sphingidae)
Source: Gigascience. 2020 Jan 23;9(1):giaa001. doi: 10.1093/gigascience/giaa001 (PMC6977585; doi:10.1093/gigascience/giaa001)
Supplement: giaa001_Supplemental_Files [file giaa001_supplemental_files.zip › Supplementary_DataFile1.txt]

# Supplementary Data file 1
# Instructions for how to assemble the Hyles genome
# In addition to the instructions below, one needs these two files
#  iHylVes.coverage.config.sh
#  iHylVes.assembly.config.sh 


# extract fasta sequences from bam files
for x in L29303_Track-6*.subreads.bam; do dextract -f $x; done 
# create databases - create a Marvel and a Dazzler database with identical block and read numbers - this must be done for now, until both code bases are fully merged 
FA2db -v -b -x4000 iHylVes_M L29303_Track-61896.fasta L29303_Track-61931.fasta L29303_Track-62359.fasta L29303_Track-63290.fasta L29423_Track-62357.fasta L29423_Track-62384.fasta
rename fasta fasta.orig L29303_Track-6*fasta
DB2fa -v iHylVes_M
fasta2DB -v iHylVes_D L29303_Track-61896.fasta L29303_Track-61931.fasta L29303_Track-62359.fasta L29303_Track-63290.fasta L29423_Track-62357.fasta L29423_Track-62384.fasta
### assumed that the splitted databases are located at /projects/dazzlerAssembly/iHylVes_LAB1608/data/pacbio - CHANGE VARIABLE DB_PATH=“yourPathToDatabases” within the config files
### run DAScover to determine the effective coverage
damar_slurm.sh iHylVes.coverage.config.sh 1
### run masking, read patching, assembly and Arrow correction pipeline
damar_slurm.sh iHylVes.assembly.config.sh 1
