# Supplementary material for: A highly contiguous genome assembly of the bat hawkmoth Hyles vespertilio (Lepidoptera: Sphingidae)
Source: Gigascience. 2020 Jan 23;9(1):giaa001. doi: 10.1093/gigascience/giaa001 (PMC6977585; doi:10.1093/gigascience/giaa001)
Supplement: giaa001_Supplemental_Files [file giaa001_supplemental_files.zip › Supplementary_Tables.xlsx]

## Sheet: Supplementary Table 1
Supplementary Table 1: BUSCO statistics for 3 Lepidoptera genomes
We used the set of 2442 conserved, single-copy Endopterygota genes.
	BUSCO applied to gene annotation (protein mode)						BUSCO applied to genome (genome mode)
	Hyles		Manduca		Bombyx		Hyles		Manduca		Bombyx
Complete	2306	0.944308	2200	0.900901	2252	0.922195	2334	0.955774	2325	0.952088	2356	0.964783
Single Copy	2246	0.919738	1664	0.681409	2233	0.914414	2266	0.927928	2263	0.926699	2332	0.954955
Duplicate	60	0.02457	536	0.219492	19	0.00778051	68	0.027846	62	0.025389	24	0.00982801
Fragmented	93	0.0380835	160	0.0655201	131	0.0536446	62	0.025389	76	0.031122	54	0.022113
Missing	43	0.0176085	82	0.033579	59	0.0241605	46	0.018837	41	0.0167895	32	0.013104

## Sheet: Supplementary Table 2
Supplementary Table 2: Repeat content
	Hyles		Manduca		Bombyx
Repeat class	% of genome	bases	% of genome	bases	% of genome	bases
SINE	0.06472	42157893	0.04052	16995119	0.09395	43249281
LINE	0.16695	108751657	0.03867	16217777	0.18634	85779036
LTR	0.01822	11868983	0.00247	1034418	0.0075	3453098
DNA	0.06116	39843004	0.0286	11997560	0.03872	17823482
Simple	0.01648	10735395	0.02298	9639501	0.02106	9692350
Other	0.17582	114534737	0.14193	59530478	0.10982	50551699
TOTAL	0.50335	327891669	0.27517	115414853	0.45738	210548946

## Sheet: Supplementary Table 3
Supplementary Table 3: Number of alignments produced using GenomeThreader from 22 Lepbase species.
*The exceptionally large number of 154299 alignments for Bicyclus anynana is most likely explained by the inclusion of transposon-derived ORFs in the gene set of this species. For example, the top 3 proteins with the most alignments to the Hyles genome align 10970, 10226 and 10079 times, respectively. A BLAST search against NCBI RefSeq revealed that these three peptides are fragments of reverse t…
Species	No. of cDNA/peptides	No. of Alignments
Amyelois transitella	18742	3645
Bicyclus anynana	22642	154299*
Bombyx mori	19618	7102
Calycopis cecrops	16456	2632
Chilo suppressalis	10132	9507
Danaus plexippus	15130	3341
Heliconius erato demophoon	20118	2911
Heliconius erato lativitta	14613	2207
Heliconius melpomene melpomene	21656	4713
Junonia coenia	19234	3440
Lerema accius	14411	3196
Limnephilus lunatus	13292	959
Manduca sexta	22108	24567
Melitaea cinxia	16668	2800
Operophtera brumata	16912	2962
Papilio glaucus	15692	3431
Papilio machaon	15497	3041
Papilio polytes	16633	2698
Papilio xuthus	15322	3904
Phoebis sennae	16492	3138
Plodia interpunctella	24497	15961
Plutella xylostella	33009	2418

## Sheet: Supplementary Table 4
Supplementary Table 4: Contamination analysis
We used BlobTools to detect possible contamination in the Hyles assembly.
BlobTools shows that 649,251,944 of 651,418,611 bp (99.67%) of the assembly matches Arthropoda
Summary output
## 1.1.1
## bam0=iHylVes1_m1_A.p.align.bam
## cov0=iHylVes1_m1_A.p.iHylVes1_m1_A.p.align.bam.cov
## covsum=Sum of cov in iHylVes1_m1_A.p.blobDB.json
# name	colour	count_visible	count_visible_perc	span_visible	span_visible_perc	n50	gc_mean	gc_std	bam0_mean	bam0_std	bam0_read_map	bam0_read_map_p	cov0_mean	cov0_std	cov0_read_map	cov0_read_map_p	covsum_mean	covsum_std	covsum_read_map	covsum_read_map_p
all	None	530	1	651418611	1	7475438	0.4	0.07	457.7	9572.2	3276666	0.799	457.7	9572.2	3276666	0.799	915.4	19144.4	6553332	0.799
Arthropoda	#1f77b4	456	1	649251944	1	7475438	0.38	0.042	46	87.6	3014477	0.736	46	87.6	3014477	0.736	92	175.2	6028954	0.736
Proteobacteria	#ff7f0e	65	1	2006699	1	32774	0.55	0.029	8.2	2.9	1523	0	8.2	2.9	1523	0	16.4	5.9	3046	0
no-hit	#d3d3d3	8	1	147144	1	19617	0.44	0.063	58.6	80.6	1206	0	58.6	80.6	1206	0	117.2	161.3	2412	0
undef	#d62728	1	1	12824	1	12824	0.32	0	220610	0	259460	0.063	220610	0	259460	0.063	441220	0	518920	0.063
Detailed output
## 1.1.1
## assembly	: iHylVes1_m1_A.p.fa
## coverage	bam0 - iHylVes1_m1_A.p.align.bam
## coverage	cov0 - iHylVes1_m1_A.p.iHylVes1_m1_A.p.align.bam.cov
## taxonomy	tax0 - iHylVes1_m1_A.p.blast_maxTargets10.m6.txt
## nodesDB	: None
## taxrule	: bestsum
## min_score	: 0.0
## min_diff	: 0.0
## tax_collision_random	: False
##
# name	length	GC	N	bam0	cov0	cov_sum	phylum.t.8%s	phylum.s.9%s	phylum.c.10
iHylVes1_m1_00000_0_arrow_arrow	4777933	0.3664	0	49.1021	49.1021	98.2042	Arthropoda	56917	0
iHylVes1_m1_00000_1_arrow_arrow	199213	0.3587	0	19.8139	19.8139	39.6278	Arthropoda	56877	0
iHylVes1_m1_00000_9_arrow_arrow	133740	0.3542	0	29.9215	29.9215	59.843	Arthropoda	28959	0
iHylVes1_m1_00000_16_arrow_arrow	120670	0.358	0	25.3913	25.3913	50.7826	Arthropoda	5039	0
iHylVes1_m1_00000_17_arrow_arrow	71776	0.3697	0	22.9391	22.9391	45.8782	Arthropoda	7987	0
iHylVes1_m1_00000_21_arrow_arrow	108873	0.3667	0	20.4309	20.4309	40.8618	Arthropoda	14585	0
iHylVes1_m1_00001_0_arrow_arrow	7936121	0.3683	0	51.5107	51.5107	103.021	Arthropoda	24908	0
iHylVes1_m1_00001_6_arrow_arrow	123168	0.381	0	29.3913	29.3913	58.7826	Arthropoda	11449	0
iHylVes1_m1_00002_0_arrow_arrow	9712957	0.3613	0	52.2404	52.2404	104.481	Arthropoda	27634	0
iHylVes1_m1_00002_1_arrow_arrow	5682707	0.3627	0	51.9181	51.9181	103.836	Arthropoda	23810	0
iHylVes1_m1_00002_8_arrow_arrow	100939	0.3521	0	18.9042	18.9042	37.8084	Arthropoda	20880	0
iHylVes1_m1_00002_15_arrow_arrow	138939	0.361	0	26.9183	26.9183	53.8366	Arthropoda	21313	0
iHylVes1_m1_00002_21_arrow_arrow	151391	0.3621	0	23.4799	23.4799	46.9598	Arthropoda	14741	0
iHylVes1_m1_00002_32_arrow_arrow	126248	0.3769	0	25.3059	25.3059	50.6118	Arthropoda	8105	0
iHylVes1_m1_00003_0_arrow_arrow	8329380	0.363	0	51.96	51.96	103.92	Arthropoda	25391	0
iHylVes1_m1_00003_3_arrow_arrow	165811	0.4053	0	47.2818	47.2818	94.5636	Arthropoda	9987	0
iHylVes1_m1_00003_18_arrow_arrow	102582	0.4205	0	17.9636	17.9636	35.9272	Arthropoda	19498	0
iHylVes1_m1_00004_0_arrow_arrow	4511476	0.3624	0	52.8432	52.8432	105.686	Arthropoda	22323	0
iHylVes1_m1_00004_3_arrow_arrow	54800	0.3218	0	39.7949	39.7949	79.5898	Arthropoda	3502	0
iHylVes1_m1_00004_7_arrow_arrow	115791	0.3545	0	20.2461	20.2461	40.4922	Arthropoda	4078	0
iHylVes1_m1_00004_11_arrow_arrow	43441	0.3411	0	26.3553	26.3553	52.7106	Arthropoda	1743	0
iHylVes1_m1_00005_0_arrow_arrow	1868799	0.359	0	51.3859	51.3859	102.772	Arthropoda	19800	0
iHylVes1_m1_00006_0_arrow_arrow	8293295	0.364	0	50.9686	50.9686	101.937	Arthropoda	51943	0
iHylVes1_m1_00006_1_arrow_arrow	2048772	0.3769	0	47.9204	47.9204	95.8408	Arthropoda	22065	0
iHylVes1_m1_00006_9_arrow_arrow	136437	0.3638	0	16.8628	16.8628	33.7256	Arthropoda	22690	0
iHylVes1_m1_00006_11_arrow_arrow	180403	0.3769	0	22.1216	22.1216	44.2432	Arthropoda	12934	0
iHylVes1_m1_00006_17_arrow_arrow	118243	0.36	0	25.9125	25.9125	51.825	Arthropoda	2399	0
iHylVes1_m1_00006_18_arrow_arrow	107845	0.3691	0	27.7031	27.7031	55.4062	Arthropoda	14950	0
iHylVes1_m1_00006_23_arrow_arrow	138410	0.36	0	29.1483	29.1483	58.2966	Arthropoda	18797	0
iHylVes1_m1_00007_0_arrow_arrow	9232705	0.362	0	52.0714	52.0714	104.143	Arthropoda	37730	0
iHylVes1_m1_00007_1_arrow_arrow	4465324	0.3652	0	50.2614	50.2614	100.523	Arthropoda	23899	0
iHylVes1_m1_00007_3_arrow_arrow	310217	0.3739	0	37.2228	37.2228	74.4456	Arthropoda	17338	0
iHylVes1_m1_00007_8_arrow_arrow	108981	0.3747	0	19.8104	19.8104	39.6208	Arthropoda	13428	0
iHylVes1_m1_00007_9_arrow_arrow	113934	0.3634	0	27.7538	27.7538	55.5076	Arthropoda	21138	0
iHylVes1_m1_00007_10_arrow_arrow	114935	0.3515	0	28.8403	28.8403	57.6806	Arthropoda	11292	0
iHylVes1_m1_00007_13_arrow_arrow	106483	0.3548	0	26.4191	26.4191	52.8382	Arthropoda	4772	0
iHylVes1_m1_00007_14_arrow_arrow	200239	0.3725	0	24.2865	24.2865	48.573	Arthropoda	22139	0
iHylVes1_m1_00007_17_arrow_arrow	167889	0.3544	0	19.8087	19.8087	39.6174	Arthropoda	6256	0
iHylVes1_m1_00008_0_arrow_arrow	9024412	0.3676	0	52.1399	52.1399	104.28	Arthropoda	50151	0
iHylVes1_m1_00008_2_arrow_arrow	139217	0.3595	0	25.5331	25.5331	51.0662	Arthropoda	13704	0
iHylVes1_m1_00009_0_arrow_arrow	10814876	0.3636	0	52.719	52.719	105.438	Arthropoda	55020	0
iHylVes1_m1_00009_1_arrow_arrow	1430151	0.358	0	44.4874	44.4874	88.9748	Arthropoda	21840	0
iHylVes1_m1_00009_9_arrow_arrow	132104	0.366	0	23.6063	23.6063	47.2126	Arthropoda	20120	0
iHylVes1_m1_00009_15_arrow_arrow	228033	0.3769	0	21.3741	21.3741	42.7482	Arthropoda	21264	0
iHylVes1_m1_00009_24_arrow_arrow	101802	0.3516	0	29.776	29.776	59.552	Arthropoda	21631	0
iHylVes1_m1_00009_32_arrow_arrow	117193	0.3596	0	32.2854	32.2854	64.5708	Arthropoda	8555	0
iHylVes1_m1_00009_33_arrow_arrow	125071	0.3909	0	24.8466	24.8466	49.6932	Arthropoda	6825	0
iHylVes1_m1_00010_0_arrow_arrow	7702458	0.3629	0	53.2984	53.2984	106.597	Arthropoda	28569	0
iHylVes1_m1_00011_0_arrow_arrow	8935207	0.3597	0	53.1376	53.1376	106.275	Arthropoda	34399	0
iHylVes1_m1_00011_8_arrow_arrow	115669	0.362	0	24.321	24.321	48.642	Arthropoda	21174	0
iHylVes1_m1_00012_0_arrow_arrow	347763	0.3677	0	50.1666	50.1666	100.333	Arthropoda	18865	0
iHylVes1_m1_00013_0_arrow_arrow	1514958	0.3636	0	50.9075	50.9075	101.815	Arthropoda	29819	0
iHylVes1_m1_00014_0_arrow_arrow	10137873	0.3644	0	53.7217	53.7217	107.443	Arthropoda	52783	0
iHylVes1_m1_00015_0_arrow_arrow	13201725	0.3619	0	51.8896	51.8896	103.779	Arthropoda	36722	0
iHylVes1_m1_00015_1_arrow_arrow	2474791	0.3812	0	50.3865	50.3865	100.773	Arthropoda	21997	0
iHylVes1_m1_00015_6_arrow_arrow	136167	0.3654	0	28.3472	28.3472	56.6944	Arthropoda	14986	0
iHylVes1_m1_00015_15_arrow_arrow	111265	0.3797	0	19.5997	19.5997	39.1994	Arthropoda	22304	0
iHylVes1_m1_00016_0_arrow_arrow	7897084	0.3642	0	51.1978	51.1978	102.396	Arthropoda	38880	0
iHylVes1_m1_00016_1_arrow_arrow	286341	0.3724	0	27.1509	27.1509	54.3018	Arthropoda	15224	0
iHylVes1_m1_00016_8_arrow_arrow	110456	0.3604	0	19.0523	19.0523	38.1046	Arthropoda	21425	0
iHylVes1_m1_00017_0_arrow_arrow	9831005	0.367	0	51.083	51.083	102.166	Arthropoda	35440	0
iHylVes1_m1_00017_1_arrow_arrow	1422366	0.3646	0	49.2309	49.2309	98.4618	Arthropoda	21240	0
iHylVes1_m1_00017_2_arrow_arrow	1612738	0.3665	0	53.5273	53.5273	107.055	Arthropoda	47669	0
iHylVes1_m1_00017_4_arrow_arrow	103726	0.3621	0	36.7925	36.7925	73.585	Arthropoda	3656	0
iHylVes1_m1_00017_20_arrow_arrow	125879	0.3577	0	21.9152	21.9152	43.8304	Arthropoda	15613	0
iHylVes1_m1_00017_21_arrow_arrow	158108	0.3574	0	28.8271	28.8271	57.6542	Arthropoda	17169	0
iHylVes1_m1_00017_29_arrow_arrow	114669	0.373	0	17.2112	17.2112	34.4224	Arthropoda	6765	0
iHylVes1_m1_00018_0_arrow_arrow	11910482	0.363	0	49.4451	49.4451	98.8902	Arthropoda	38550	0
iHylVes1_m1_00018_1_arrow_arrow	1564272	0.3603	0	47.0023	47.0023	94.0046	Arthropoda	30261	0
iHylVes1_m1_00018_10_arrow_arrow	110442	0.4007	0	37.3195	37.3195	74.639	Arthropoda	20459	0
iHylVes1_m1_00018_18_arrow_arrow	182712	0.3714	0	24.8259	24.8259	49.6518	Arthropoda	22249	0
iHylVes1_m1_00018_20_arrow_arrow	150094	0.3704	0	16.4908	16.4908	32.9816	Arthropoda	11695	0
iHylVes1_m1_00018_26_arrow_arrow	108565	0.3619	0	26.7159	26.7159	53.4318	Arthropoda	4592	0
iHylVes1_m1_00018_33_arrow_arrow	100270	0.3789	0	21.0964	21.0964	42.1928	Arthropoda	11245	0
iHylVes1_m1_00018_42_arrow_arrow	168098	0.3653	0	27.6328	27.6328	55.2656	Arthropoda	13182	1
iHylVes1_m1_00018_48_arrow_arrow	112783	0.3461	0	23.3965	23.3965	46.793	Arthropoda	24575	0
iHylVes1_m1_00018_49_arrow_arrow	101596	0.3523	0	13.9523	13.9523	27.9046	Arthropoda	11800	0
iHylVes1_m1_00019_0_arrow_arrow	5754131	0.3667	0	51.0197	51.0197	102.039	Arthropoda	33683	1
iHylVes1_m1_00019_6_arrow_arrow	120278	0.3649	0	32.2732	32.2732	64.5464	Arthropoda	9899	0
iHylVes1_m1_00019_10_arrow_arrow	127809	0.3525	0	24.3996	24.3996	48.7992	Arthropoda	4783	0
iHylVes1_m1_00019_14_arrow_arrow	21617	0.5238	0	68.5997	68.5997	137.199	Arthropoda	2840	0
iHylVes1_m1_00020_0_arrow_arrow	8788126	0.3654	0	52.8073	52.8073	105.615	Arthropoda	26846	0
iHylVes1_m1_00020_15_arrow_arrow	193717	0.3601	0	19.4191	19.4191	38.8382	Arthropoda	8413	0
iHylVes1_m1_00020_22_arrow_arrow	144103	0.3635	0	23.6837	23.6837	47.3674	Arthropoda	22104	0
iHylVes1_m1_00020_24_arrow_arrow	114141	0.3475	0	22.736	22.736	45.472	Arthropoda	3587	1
iHylVes1_m1_00021_0_arrow_arrow	1521391	0.3759	0	52.484	52.484	104.968	Arthropoda	22090	0
iHylVes1_m1_00022_0_arrow_arrow	1846277	0.36	0	49.6858	49.6858	99.3716	Arthropoda	34826	0
iHylVes1_m1_00022_1_arrow_arrow	123354	0.361	0	31.0265	31.0265	62.053	Arthropoda	7080	0
iHylVes1_m1_00022_4_arrow_arrow	119366	0.3593	0	23.4764	23.4764	46.9528	Arthropoda	34894	0
iHylVes1_m1_00023_0_arrow_arrow	8336451	0.3639	0	51.1494	51.1494	102.299	Arthropoda	58783	0
iHylVes1_m1_00023_5_arrow_arrow	106252	0.3689	0	16.3169	16.3169	32.6338	Arthropoda	3972	0
iHylVes1_m1_00023_7_arrow_arrow	102038	0.3835	0	28.1043	28.1043	56.2086	Arthropoda	4211	0
iHylVes1_m1_00023_22_arrow_arrow	131976	0.3666	0	23.8771	23.8771	47.7542	Arthropoda	7702	0
iHylVes1_m1_00024_0_arrow_arrow	10219980	0.365	0	50.8021	50.8021	101.604	Arthropoda	34635	0
iHylVes1_m1_00024_1_arrow_arrow	12866967	0.3625	0	51.4515	51.4515	102.903	Arthropoda	31775	0
iHylVes1_m1_00024_16_arrow_arrow	139083	0.3761	0	22.8138	22.8138	45.6276	Arthropoda	15528	0
iHylVes1_m1_00024_17_arrow_arrow	195917	0.3543	0	28.0503	28.0503	56.1006	Arthropoda	18154	0
iHylVes1_m1_00024_32_arrow_arrow	136384	0.3738	0	21.8262	21.8262	43.6524	Arthropoda	11632	1
iHylVes1_m1_00024_39_arrow_arrow	124537	0.3567	0	24.6029	24.6029	49.2058	Arthropoda	20270	0
iHylVes1_m1_00024_46_arrow_arrow	121823	0.3567	0	26.4041	26.4041	52.8082	Arthropoda	11142	0
iHylVes1_m1_00024_48_arrow_arrow	107785	0.3737	0	22.7616	22.7616	45.5232	Arthropoda	20165	0
iHylVes1_m1_00024_57_arrow_arrow	107268	0.3463	0	22.363	22.363	44.726	Arthropoda	2829	0
iHylVes1_m1_00024_62_arrow_arrow	104128	0.3501	0	29.4251	29.4251	58.8502	Arthropoda	4691	0
iHylVes1_m1_00024_78_arrow_arrow	108325	0.3486	0	18.1185	18.1185	36.237	Arthropoda	8636	0
iHylVes1_m1_00025_0_arrow_arrow	5607555	0.3638	0	52.015	52.015	104.03	Arthropoda	45044	0
iHylVes1_m1_00025_1_arrow_arrow	868037	0.3754	0	47.4572	47.4572	94.9144	Arthropoda	21769	0
iHylVes1_m1_00025_5_arrow_arrow	110632	0.3618	0	22.4715	22.4715	44.943	Arthropoda	20794	0
iHylVes1_m1_00026_0_arrow_arrow	2167418	0.3702	0	45.6594	45.6594	91.3188	Arthropoda	21900	0
iHylVes1_m1_00026_1_arrow_arrow	1927314	0.3744	0	47.4157	47.4157	94.8314	Arthropoda	22597	0
iHylVes1_m1_00026_2_arrow_arrow	1248215	0.374	0	45.713	45.713	91.426	Arthropoda	13503	0
iHylVes1_m1_00026_14_arrow_arrow	101646	0.3719	0	16.52	16.52	33.04	Arthropoda	5352	0
iHylVes1_m1_00026_15_arrow_arrow	117551	0.365	0	22.262	22.262	44.524	Arthropoda	6689	0
iHylVes1_m1_00027_0_arrow_arrow	2483823	0.3634	0	52.3543	52.3543	104.709	Arthropoda	22311	0
iHylVes1_m1_00027_1_arrow_arrow	5565557	0.367	0	51.6513	51.6513	103.303	Arthropoda	23217	0
iHylVes1_m1_00027_2_arrow_arrow	10331790	0.361	0	51.9979	51.9979	103.996	Arthropoda	31071	0
iHylVes1_m1_00027_6_arrow_arrow	107560	0.3518	0	24.8367	24.8367	49.6734	Arthropoda	4306	0
iHylVes1_m1_00027_25_arrow_arrow	107216	0.3496	0	25.4249	25.4249	50.8498	Arthropoda	6481	0
iHylVes1_m1_00027_29_arrow_arrow	103531	0.3513	0	23.9075	23.9075	47.815	Arthropoda	13136	0
iHylVes1_m1_00027_37_arrow_arrow	110391	0.3677	0	13.4333	13.4333	26.8666	Arthropoda	5978	0
iHylVes1_m1_00028_0_arrow_arrow	1734235	0.3646	0	52.6318	52.6318	105.264	Arthropoda	21976	0
iHylVes1_m1_00029_0_arrow_arrow	9060866	0.3611	0	53.0878	53.0878	106.176	Arthropoda	56882	0
iHylVes1_m1_00029_6_arrow_arrow	102606	0.3552	0	18.597	18.597	37.194	Arthropoda	21413	0
iHylVes1_m1_00030_0_arrow_arrow	1061034	0.3568	0	51.0336	51.0336	102.067	Arthropoda	29567	0
iHylVes1_m1_00031_0_arrow_arrow	12974231	0.3619	0	51.3043	51.3043	102.609	Arthropoda	32011	0
iHylVes1_m1_00031_9_arrow_arrow	116158	0.3627	0	20.4638	20.4638	40.9276	Arthropoda	11081	0
iHylVes1_m1_00031_15_arrow_arrow	132652	0.3458	0	30.2491	30.2491	60.4982	Arthropoda	9943	0
iHylVes1_m1_00031_24_arrow_arrow	102761	0.3754	0	22.6011	22.6011	45.2022	Arthropoda	11663	0
iHylVes1_m1_00031_27_arrow_arrow	110055	0.3603	0	24.9672	24.9672	49.9344	Arthropoda	17659	0
iHylVes1_m1_00031_32_arrow_arrow	107684	0.3562	0	24.5043	24.5043	49.0086	Arthropoda	10623	0
iHylVes1_m1_00031_34_arrow_arrow	104593	0.3567	0	23.9775	23.9775	47.955	Arthropoda	18469	0
iHylVes1_m1_00032_0_arrow_arrow	11890933	0.3594	0	51.7629	51.7629	103.526	Arthropoda	28738	0
iHylVes1_m1_00032_1_arrow_arrow	10833306	0.3633	0	51.0672	51.0672	102.134	Arthropoda	39827	0
iHylVes1_m1_00032_2_arrow_arrow	1359427	0.3655	0	52.7694	52.7694	105.539	Arthropoda	26843	0
iHylVes1_m1_00032_6_arrow_arrow	36898	0.3661	0	40.1897	40.1897	80.3794	Arthropoda	15397	0
iHylVes1_m1_00032_13_arrow_arrow	128060	0.3448	0	23.33	23.33	46.66	Arthropoda	9545	0
iHylVes1_m1_00032_14_arrow_arrow	110987	0.3598	0	35.5644	35.5644	71.1288	Arthropoda	21135	0
iHylVes1_m1_00032_31_arrow_arrow	44768	0.3624	0	46.5205	46.5205	93.041	Arthropoda	3844	0
iHylVes1_m1_00032_38_arrow_arrow	109845	0.3658	0	21.3421	21.3421	42.6842	Arthropoda	19925	0
iHylVes1_m1_00032_41_arrow_arrow	118195	0.3638	0	23.1554	23.1554	46.3108	Arthropoda	6062	0
iHylVes1_m1_00032_43_arrow_arrow	133726	0.3612	0	27.0708	27.0708	54.1416	Arthropoda	21451	0
iHylVes1_m1_00032_45_arrow_arrow	103324	0.3634	0	20.5784	20.5784	41.1568	Arthropoda	8852	0
iHylVes1_m1_00032_48_arrow_arrow	110720	0.3682	0	26.5899	26.5899	53.1798	Arthropoda	4303	0
iHylVes1_m1_00033_0_arrow_arrow	10640171	0.3668	0	50.8495	50.8495	101.699	Arthropoda	39762	0
iHylVes1_m1_00033_7_arrow_arrow	155597	0.3676	0	23.3357	23.3357	46.6714	Arthropoda	21904	0
iHylVes1_m1_00033_11_arrow_arrow	151005	0.3649	0	26.2116	26.2116	52.4232	Arthropoda	12532	1
iHylVes1_m1_00033_19_arrow_arrow	101088	0.369	0	28.4762	28.4762	56.9524	Arthropoda	11108	0
iHylVes1_m1_00034_0_arrow_arrow	13083422	0.3606	0	49.7886	49.7886	99.5772	Arthropoda	46714	0
iHylVes1_m1_00034_1_arrow_arrow	4043385	0.3702	0	50.396	50.396	100.792	Arthropoda	26850	0
iHylVes1_m1_00034_2_arrow_arrow	1737366	0.368	0	50.5223	50.5223	101.045	Arthropoda	34668	0
iHylVes1_m1_00034_3_arrow_arrow	576549	0.3604	0	40.6991	40.6991	81.3982	Arthropoda	30869	0
iHylVes1_m1_00034_6_arrow_arrow	139816	0.3601	0	25.9696	25.9696	51.9392	Arthropoda	24328	0
iHylVes1_m1_00034_12_arrow_arrow	157022	0.375	0	28.2626	28.2626	56.5252	Arthropoda	22213	0
iHylVes1_m1_00034_27_arrow_arrow	124308	0.3505	0	17.8064	17.8064	35.6128	Arthropoda	9682	0
iHylVes1_m1_00034_30_arrow_arrow	163694	0.3487	0	19.1173	19.1173	38.2346	Arthropoda	4486	0
iHylVes1_m1_00034_34_arrow_arrow	110545	0.3659	0	30.0843	30.0843	60.1686	Arthropoda	7433	0
iHylVes1_m1_00034_36_arrow_arrow	138502	0.3663	0	21.335	21.335	42.67	Arthropoda	14283	0
iHylVes1_m1_00034_40_arrow_arrow	102052	0.3562	0	29.8099	29.8099	59.6198	Arthropoda	13079	0
iHylVes1_m1_00034_41_arrow_arrow	95200	0.3442	0	22.22	22.22	44.44	Arthropoda	11308	0
iHylVes1_m1_00034_45_arrow_arrow	116199	0.362	0	20.5504	20.5504	41.1008	Arthropoda	5762	0
iHylVes1_m1_00034_46_arrow_arrow	118427	0.3484	0	27.8058	27.8058	55.6116	Arthropoda	2906	0
iHylVes1_m1_00034_47_arrow_arrow	103012	0.3551	0	22.6519	22.6519	45.3038	Arthropoda	19921	0
iHylVes1_m1_00035_0_arrow_arrow	437261	0.3558	0	55.484	55.484	110.968	Arthropoda	23471	0
iHylVes1_m1_00036_0_arrow_arrow	10712774	0.3658	0	52.8601	52.8601	105.72	Arthropoda	42711	0
iHylVes1_m1_00036_5_arrow_arrow	123006	0.371	0	23.934	23.934	47.868	Arthropoda	20004	0
iHylVes1_m1_00037_0_arrow_arrow	10801439	0.3635	0	51.8145	51.8145	103.629	Arthropoda	34453	0
iHylVes1_m1_00037_1_arrow_arrow	163580	0.4003	0	34.3286	34.3286	68.6572	Arthropoda	14654	0
iHylVes1_m1_00037_7_arrow_arrow	108643	0.3733	0	24.7898	24.7898	49.5796	Arthropoda	11350	0
iHylVes1_m1_00037_16_arrow_arrow	158624	0.3656	0	21.9281	21.9281	43.8562	Arthropoda	9932	0
iHylVes1_m1_00037_18_arrow_arrow	36224	0.4036	0	91.5073	91.5073	183.015	Arthropoda	1638	0
iHylVes1_m1_00037_22_arrow_arrow	110670	0.3885	0	26.3063	26.3063	52.6126	Arthropoda	8402	0
iHylVes1_m1_00038_0_arrow_arrow	3383885	0.3595	0	51.7562	51.7562	103.512	Arthropoda	24470	0
iHylVes1_m1_00038_1_arrow_arrow	8530939	0.3635	0	50.6531	50.6531	101.306	Arthropoda	27381	0
iHylVes1_m1_00038_7_arrow_arrow	103892	0.3528	0	27.9176	27.9176	55.8352	Arthropoda	13737	0
iHylVes1_m1_00038_16_arrow_arrow	120044	0.3622	0	20.0738	20.0738	40.1476	Arthropoda	15258	0
iHylVes1_m1_00038_17_arrow_arrow	150513	0.353	0	25.6453	25.6453	51.2906	Arthropoda	10338	0
iHylVes1_m1_00038_20_arrow_arrow	115633	0.3652	0	22.6312	22.6312	45.2624	Arthropoda	13517	0
iHylVes1_m1_00038_29_arrow_arrow	119748	0.3618	0	19.6682	19.6682	39.3364	Arthropoda	11652	0
iHylVes1_m1_00039_0_arrow_arrow	1455067	0.3622	0	54.1868	54.1868	108.374	Arthropoda	22292	0
iHylVes1_m1_00039_3_arrow_arrow	55714	0.3701	0	33.4665	33.4665	66.933	Arthropoda	3050	0
iHylVes1_m1_00040_0_arrow_arrow	7143769	0.3677	0	50.9187	50.9187	101.837	Arthropoda	26407	0
iHylVes1_m1_00040_9_arrow_arrow	115934	0.3644	0	23.0427	23.0427	46.0854	Arthropoda	5716	0
iHylVes1_m1_00040_17_arrow_arrow	128832	0.377	0	23.6134	23.6134	47.2268	Arthropoda	6104	0
iHylVes1_m1_00041_0_arrow_arrow	1402810	0.3589	0	51.8293	51.8293	103.659	Arthropoda	20936	0
iHylVes1_m1_00042_0_arrow_arrow	255092	0.3723	0	46.4207	46.4207	92.8414	Arthropoda	15066	0
iHylVes1_m1_00043_0_arrow_arrow	286774	0.3552	0	45.6648	45.6648	91.3296	Arthropoda	20922	0
iHylVes1_m1_00043_1_arrow_arrow	1316019	0.3595	0	50.7235	50.7235	101.447	Arthropoda	28971	0
iHylVes1_m1_00044_0_arrow_arrow	3936577	0.3636	0	50.7773	50.7773	101.555	Arthropoda	28112	0
iHylVes1_m1_00044_1_arrow_arrow	110640	0.3646	0	22.3713	22.3713	44.7426	Arthropoda	9102	0
iHylVes1_m1_00044_6_arrow_arrow	167838	0.3507	0	26.961	26.961	53.922	Arthropoda	21852	0
iHylVes1_m1_00045_0_arrow_arrow	4195559	0.365	0	49.2568	49.2568	98.5136	Arthropoda	54820	0
iHylVes1_m1_00045_1_arrow_arrow	425352	0.3665	0	40.6568	40.6568	81.3136	Arthropoda	22219	0
iHylVes1_m1_00045_7_arrow_arrow	106797	0.3609	0	32.2631	32.2631	64.5262	Arthropoda	10984	0
iHylVes1_m1_00046_0_arrow_arrow	5122673	0.3655	0	51.383	51.383	102.766	Arthropoda	25416	0
iHylVes1_m1_00047_0_arrow_arrow	1832842	0.3742	0	53.6612	53.6612	107.322	Arthropoda	23570	0
iHylVes1_m1_00048_0_arrow_arrow	8918799	0.3709	0	49.377	49.377	98.754	Arthropoda	36006	0
iHylVes1_m1_00048_3_arrow_arrow	193376	0.3714	0	22.2163	22.2163	44.4326	Arthropoda	16170	0
iHylVes1_m1_00048_16_arrow_arrow	114785	0.3809	0	19.3786	19.3786	38.7572	Arthropoda	12899	0
iHylVes1_m1_00049_0_arrow_arrow	6986589	0.3647	0	55.0295	55.0295	110.059	Arthropoda	36229	0
iHylVes1_m1_00050_0_arrow_arrow	892691	0.3819	0	45.3037	45.3037	90.6074	Arthropoda	21640	0
iHylVes1_m1_00050_1_arrow_arrow	130371	0.3756	0	23.8365	23.8365	47.673	Arthropoda	28097	0
iHylVes1_m1_00051_0_arrow_arrow	7156265	0.3646	0	50.0375	50.0375	100.075	Arthropoda	33352	0
iHylVes1_m1_00051_1_arrow_arrow	7006983	0.3579	0	51.2124	51.2124	102.425	Arthropoda	26240	0
iHylVes1_m1_00051_21_arrow_arrow	180164	0.3581	0	23.3613	23.3613	46.7226	Arthropoda	22100	0
iHylVes1_m1_00051_22_arrow_arrow	154116	0.3458	0	31.3426	31.3426	62.6852	Arthropoda	22276	0
iHylVes1_m1_00051_25_arrow_arrow	132390	0.3759	0	23.6377	23.6377	47.2754	Arthropoda	10813	0
iHylVes1_m1_00051_31_arrow_arrow	105040	0.3484	0	24.8097	24.8097	49.6194	Arthropoda	21243	0
iHylVes1_m1_00051_32_arrow_arrow	173421	0.3637	0	24.4583	24.4583	48.9166	Arthropoda	15102	0
iHylVes1_m1_00051_39_arrow_arrow	124540	0.3798	0	25.5654	25.5654	51.1308	Arthropoda	17450	0
iHylVes1_m1_00052_0_arrow_arrow	7838045	0.3677	0	51.0882	51.0882	102.176	Arthropoda	35612	0
iHylVes1_m1_00052_1_arrow_arrow	4374357	0.3613	0	49.7162	49.7162	99.4324	Arthropoda	25692	0
iHylVes1_m1_00052_11_arrow_arrow	134584	0.3679	0	20.6598	20.6598	41.3196	Arthropoda	14159	0
iHylVes1_m1_00052_13_arrow_arrow	119306	0.4035	0	34.4554	34.4554	68.9108	Arthropoda	19205	0
iHylVes1_m1_00052_17_arrow_arrow	124189	0.3613	0	22.7402	22.7402	45.4804	Arthropoda	11170	0
iHylVes1_m1_00052_26_arrow_arrow	111242	0.3488	0	28.0334	28.0334	56.0668	Arthropoda	6288	0
iHylVes1_m1_00052_31_arrow_arrow	152720	0.3558	0	23.4898	23.4898	46.9796	Arthropoda	3678	0
iHylVes1_m1_00052_33_arrow_arrow	115956	0.3735	0	23.1324	23.1324	46.2648	Arthropoda	3885	0
iHylVes1_m1_00052_35_arrow_arrow	54132	0.3639	0	25.9845	25.9845	51.969	Arthropoda	4702	0
iHylVes1_m1_00053_0_arrow_arrow	7393893	0.367	0	50.8287	50.8287	101.657	Arthropoda	39458	0
iHylVes1_m1_00053_1_arrow_arrow	871564	0.3672	0	47.4153	47.4153	94.8306	Arthropoda	21416	0
iHylVes1_m1_00053_2_arrow_arrow	1854567	0.363	0	52.2094	52.2094	104.419	Arthropoda	38611	0
iHylVes1_m1_00053_4_arrow_arrow	1691603	0.3825	0	51.2638	51.2638	102.528	Arthropoda	22172	0
iHylVes1_m1_00053_24_arrow_arrow	115137	0.3612	0	20.7399	20.7399	41.4798	Arthropoda	4946	0
iHylVes1_m1_00053_28_arrow_arrow	112751	0.3531	0	25.6274	25.6274	51.2548	Arthropoda	26187	0
iHylVes1_m1_00054_0_arrow_arrow	7475438	0.3609	0	52.4826	52.4826	104.965	Arthropoda	35885	0
iHylVes1_m1_00054_10_arrow_arrow	120293	0.3864	0	18.9446	18.9446	37.8892	Arthropoda	12418	0
iHylVes1_m1_00055_0_arrow_arrow	1674975	0.38	0	50.2885	50.2885	100.577	Arthropoda	30197	0
iHylVes1_m1_00055_1_arrow_arrow	101472	0.3834	0	21.8136	21.8136	43.6272	Arthropoda	19219	0
iHylVes1_m1_00056_0_arrow_arrow	2459131	0.3584	0	52.2504	52.2504	104.501	Arthropoda	25687	0
iHylVes1_m1_00056_6_arrow_arrow	109867	0.3615	0	24.2159	24.2159	48.4318	Arthropoda	5581	0
iHylVes1_m1_00057_0_arrow_arrow	5868485	0.3675	0	51.761	51.761	103.522	Arthropoda	24456	0
iHylVes1_m1_00057_2_arrow_arrow	100827	0.3834	0	21.7369	21.7369	43.4738	Arthropoda	17439	0
iHylVes1_m1_00057_12_arrow_arrow	101258	0.3812	0	17.9831	17.9831	35.9662	Arthropoda	13411	0
iHylVes1_m1_00058_0_arrow_arrow	23217	0.5361	0	21.6038	21.6038	43.2076	Arthropoda	4522	0
iHylVes1_m1_00059_0_arrow_arrow	11894872	0.3649	0	52.029	52.029	104.058	Arthropoda	26937	1
iHylVes1_m1_00059_1_arrow_arrow	1393057	0.3641	0	51.6599	51.6599	103.32	Arthropoda	32439	0
iHylVes1_m1_00059_7_arrow_arrow	129118	0.3675	0	18.2409	18.2409	36.4818	Arthropoda	21248	0
iHylVes1_m1_00059_10_arrow_arrow	109374	0.3621	0	18.9417	18.9417	37.8834	Arthropoda	7796	0
iHylVes1_m1_00059_13_arrow_arrow	129935	0.3655	0	24.8396	24.8396	49.6792	Arthropoda	12430	0
iHylVes1_m1_00060_0_arrow_arrow	125119	0.3392	0	44.3581	44.3581	88.7162	Arthropoda	7093	0
iHylVes1_m1_00060_1_arrow_arrow	71076	0.3494	0	29.3014	29.3014	58.6028	Arthropoda	3131	0
iHylVes1_m1_00061_0_arrow_arrow	4188191	0.3669	0	52.4312	52.4312	104.862	Arthropoda	21988	0
iHylVes1_m1_00061_1_arrow_arrow	201095	0.3732	0	54.3849	54.3849	108.77	Arthropoda	21732	0
iHylVes1_m1_00062_0_arrow_arrow	6230781	0.367	0	51.7455	51.7455	103.491	Arthropoda	28023	0
iHylVes1_m1_00063_0_arrow_arrow	3218724	0.3593	0	52.0609	52.0609	104.122	Arthropoda	22101	0
iHylVes1_m1_00063_9_arrow_arrow	100140	0.3764	0	23.5193	23.5193	47.0386	Arthropoda	22093	0
iHylVes1_m1_00064_0_arrow_arrow	2985847	0.3811	0	70.0969	70.0969	140.194	Arthropoda	26979	0
iHylVes1_m1_00065_0_arrow_arrow	4513718	0.3676	0	50.0003	50.0003	100.001	Arthropoda	24472	0
iHylVes1_m1_00065_1_arrow_arrow	282296	0.3938	0	25.1066	25.1066	50.2132	Arthropoda	13594	0
iHylVes1_m1_00065_5_arrow_arrow	103908	0.3725	0	24.7652	24.7652	49.5304	Arthropoda	16392	0
iHylVes1_m1_00065_8_arrow_arrow	175937	0.3588	0	25.0382	25.0382	50.0764	Arthropoda	9322	0
iHylVes1_m1_00066_0_arrow_arrow	41163	0.4141	0	11.1255	11.1255	22.251	Arthropoda	3147	0
iHylVes1_m1_00067_0_arrow_arrow	4068121	0.3698	0	50.1405	50.1405	100.281	Arthropoda	21796	0
iHylVes1_m1_00068_0_arrow_arrow	1136883	0.383	0	47.7247	47.7247	95.4494	Arthropoda	22446	0
iHylVes1_m1_00068_1_arrow_arrow	128853	0.3933	0	21.2402	21.2402	42.4804	Arthropoda	20651	0
iHylVes1_m1_00069_0_arrow_arrow	2209393	0.3608	0	52.8857	52.8857	105.771	Arthropoda	29818	0
iHylVes1_m1_00070_0_arrow_arrow	5742770	0.3716	0	53.8491	53.8491	107.698	Arthropoda	24668	0
iHylVes1_m1_00071_0_arrow_arrow	1581110	0.3627	0	51.9361	51.9361	103.872	Arthropoda	32476	0
iHylVes1_m1_00072_0_arrow_arrow	9440223	0.366	0	51.9709	51.9709	103.942	Arthropoda	28012	0
iHylVes1_m1_00072_1_arrow_arrow	116551	0.3966	0	25.7274	25.7274	51.4548	Arthropoda	11237	0
iHylVes1_m1_00072_13_arrow_arrow	119186	0.3546	0	25.5245	25.5245	51.049	Arthropoda	20063	0
iHylVes1_m1_00072_14_arrow_arrow	113836	0.3915	0	20.8812	20.8812	41.7624	Arthropoda	14107	0
iHylVes1_m1_00073_0_arrow_arrow	2626385	0.3609	0	48.5908	48.5908	97.1816	Arthropoda	26069	0
iHylVes1_m1_00073_1_arrow_arrow	3028376	0.3632	0	46.0618	46.0618	92.1236	Arthropoda	28626	0
iHylVes1_m1_00073_5_arrow_arrow	111972	0.3551	0	17.431	17.431	34.862	Arthropoda	15605	0
iHylVes1_m1_00073_6_arrow_arrow	132517	0.3564	0	30.609	30.609	61.218	Arthropoda	12707	0
iHylVes1_m1_00073_7_arrow_arrow	119438	0.3574	0	35.3303	35.3303	70.6606	Arthropoda	18470	0
iHylVes1_m1_00073_12_arrow_arrow	120810	0.3705	0	22.564	22.564	45.128	Arthropoda	21297	0
iHylVes1_m1_00073_14_arrow_arrow	214953	0.3818	0	22.8777	22.8777	45.7554	Arthropoda	13722	0
iHylVes1_m1_00073_15_arrow_arrow	125423	0.3764	0	24.603	24.603	49.206	Arthropoda	5697	0
iHylVes1_m1_00073_23_arrow_arrow	118642	0.3608	0	25.8254	25.8254	51.6508	Arthropoda	10371	0
iHylVes1_m1_00074_0_arrow_arrow	4970686	0.362	0	51.7103	51.7103	103.421	Arthropoda	32739	0
iHylVes1_m1_00074_1_arrow_arrow	6716517	0.365	0	50.9044	50.9044	101.809	Arthropoda	25591	0
iHylVes1_m1_00074_2_arrow_arrow	2861859	0.3618	0	51.3442	51.3442	102.688	Arthropoda	22214	0
iHylVes1_m1_00074_10_arrow_arrow	103641	0.3531	0	26.1967	26.1967	52.3934	Arthropoda	4429	0
iHylVes1_m1_00074_16_arrow_arrow	119748	0.3383	0	26.5885	26.5885	53.177	Arthropoda	3698	0
iHylVes1_m1_00074_22_arrow_arrow	115766	0.3598	0	16.3888	16.3888	32.7776	Arthropoda	21677	0
iHylVes1_m1_00074_24_arrow_arrow	116469	0.3675	0	18.724	18.724	37.448	Arthropoda	20110	0
iHylVes1_m1_00074_28_arrow_arrow	123422	0.3821	0	25.0019	25.0019	50.0038	Arthropoda	21980	0
iHylVes1_m1_00075_0_arrow_arrow	1275817	0.3795	0	52.715	52.715	105.43	Arthropoda	22818	0
iHylVes1_m1_00076_0_arrow_arrow	4143118	0.361	0	53.0306	53.0306	106.061	Arthropoda	25852	0
iHylVes1_m1_00077_0_arrow_arrow	1819516	0.3742	0	47.8098	47.8098	95.6196	Arthropoda	21882	0
iHylVes1_m1_00078_0_arrow_arrow	3817284	0.3601	0	51.8043	51.8043	103.609	Arthropoda	23024	0
iHylVes1_m1_00078_3_arrow_arrow	137057	0.3633	0	26.4129	26.4129	52.8258	Arthropoda	6821	0
iHylVes1_m1_00078_4_arrow_arrow	156283	0.3536	0	17.3727	17.3727	34.7454	Arthropoda	7847	0
iHylVes1_m1_00079_0_arrow_arrow	7263332	0.3622	0	51.2815	51.2815	102.563	Arthropoda	25421	0
iHylVes1_m1_00079_2_arrow_arrow	101708	0.3778	0	23.1567	23.1567	46.3134	Arthropoda	14479	0
iHylVes1_m1_00079_9_arrow_arrow	127597	0.3667	0	22.902	22.902	45.804	Arthropoda	9236	0
iHylVes1_m1_00079_10_arrow_arrow	126929	0.3878	0	24.2252	24.2252	48.4504	Arthropoda	15051	0
iHylVes1_m1_00079_17_arrow_arrow	107199	0.3724	0	22.174	22.174	44.348	Arthropoda	14924	0
iHylVes1_m1_00080_0_arrow_arrow	3815698	0.3647	0	46.7707	46.7707	93.5414	Arthropoda	25124	0
iHylVes1_m1_00080_5_arrow_arrow	123449	0.3641	0	23.7598	23.7598	47.5196	Arthropoda	6584	0
iHylVes1_m1_00080_7_arrow_arrow	164247	0.3517	0	29.5421	29.5421	59.0842	Arthropoda	11701	0
iHylVes1_m1_00080_8_arrow_arrow	228422	0.3586	0	28.4026	28.4026	56.8052	Arthropoda	21287	0
iHylVes1_m1_00080_9_arrow_arrow	112857	0.3524	0	25.9898	25.9898	51.9796	Arthropoda	12011	0
iHylVes1_m1_00081_0_arrow_arrow	5026169	0.3692	0	50.4908	50.4908	100.982	Arthropoda	39261	0
iHylVes1_m1_00081_13_arrow_arrow	100318	0.3616	0	26.7384	26.7384	53.4768	Arthropoda	11050	0
iHylVes1_m1_00082_0_arrow_arrow	2182069	0.3595	0	55.0121	55.0121	110.024	Arthropoda	35844	0
iHylVes1_m1_00083_0_arrow_arrow	1759279	0.3635	0	52.8122	52.8122	105.624	Arthropoda	22180	0
iHylVes1_m1_00084_0_arrow_arrow	1751721	0.3734	0	49.8468	49.8468	99.6936	Arthropoda	22300	0
iHylVes1_m1_00084_1_arrow_arrow	173571	0.3768	0	46.1102	46.1102	92.2204	Arthropoda	21876	0
iHylVes1_m1_00084_9_arrow_arrow	18134	0.4187	0	3.6077	3.6077	7.2154	Arthropoda	13416	0
iHylVes1_m1_00085_0_arrow_arrow	1093776	0.3833	0	54.1115	54.1115	108.223	Arthropoda	21682	0
iHylVes1_m1_00086_0_arrow_arrow	825603	0.3645	0	51.2963	51.2963	102.593	Arthropoda	15984	0
iHylVes1_m1_00087_0_arrow_arrow	1507097	0.3755	0	51.1441	51.1441	102.288	Arthropoda	21955	0
iHylVes1_m1_00088_0_arrow_arrow	3358982	0.3698	0	48.8743	48.8743	97.7486	Arthropoda	22479	0
iHylVes1_m1_00088_1_arrow_arrow	596386	0.3835	0	44.5012	44.5012	89.0024	Arthropoda	20801	0
iHylVes1_m1_00088_5_arrow_arrow	122750	0.3705	0	23.7175	23.7175	47.435	Arthropoda	21329	0
iHylVes1_m1_00088_10_arrow_arrow	109826	0.419	0	26.4092	26.4092	52.8184	Arthropoda	4316	0
iHylVes1_m1_00088_18_arrow_arrow	133816	0.3844	0	19.1487	19.1487	38.2974	Arthropoda	11993	0
iHylVes1_m1_00089_0_arrow_arrow	2019454	0.3638	0	49.2478	49.2478	98.4956	Arthropoda	23322	0
iHylVes1_m1_00089_1_arrow_arrow	143318	0.3619	0	27.0088	27.0088	54.0176	Arthropoda	11046	0
iHylVes1_m1_00090_0_arrow_arrow	2904957	0.3606	0	50.6087	50.6087	101.217	Arthropoda	22285	0
iHylVes1_m1_00090_6_arrow_arrow	125332	0.3521	0	26.0998	26.0998	52.1996	Arthropoda	16246	0
iHylVes1_m1_00091_0_arrow_arrow	1011416	0.3658	0	51.1977	51.1977	102.395	Arthropoda	20340	0
iHylVes1_m1_00092_0_arrow_arrow	2886682	0.3585	0	54.4798	54.4798	108.96	Arthropoda	28303	0
iHylVes1_m1_00093_0_arrow_arrow	2544684	0.3617	0	49.3925	49.3925	98.785	Arthropoda	37508	0
iHylVes1_m1_00093_4_arrow_arrow	251941	0.3604	0	26.0974	26.0974	52.1948	Arthropoda	10497	0
iHylVes1_m1_00093_6_arrow_arrow	101824	0.3609	0	23.5587	23.5587	47.1174	Arthropoda	5533	0
iHylVes1_m1_00094_0_arrow_arrow	1079470	0.3587	0	52.2125	52.2125	104.425	Arthropoda	27868	0
iHylVes1_m1_00095_0_arrow_arrow	207964	0.342	0	40.1623	40.1623	80.3246	Arthropoda	18575	0
iHylVes1_m1_00095_1_arrow_arrow	426671	0.364	0	44.4156	44.4156	88.8312	Arthropoda	19218	0
iHylVes1_m1_00096_0_arrow_arrow	374586	0.3769	0	54.2882	54.2882	108.576	Arthropoda	22516	0
iHylVes1_m1_00097_0_arrow_arrow	450950	0.3689	0	51.817	51.817	103.634	Arthropoda	20951	0
iHylVes1_m1_00098_0_arrow_arrow	1939295	0.3747	0	51.6152	51.6152	103.23	Arthropoda	21829	0
iHylVes1_m1_00098_3_arrow_arrow	105199	0.3906	0	20.4189	20.4189	40.8378	Arthropoda	21291	0
iHylVes1_m1_00099_0_arrow_arrow	2431492	0.3599	0	52.212	52.212	104.424	Arthropoda	35015	0
iHylVes1_m1_00099_2_arrow_arrow	119180	0.3655	0	24.9769	24.9769	49.9538	Arthropoda	21121	0
iHylVes1_m1_00100_0_arrow_arrow	813022	0.3658	0	53.552	53.552	107.104	Arthropoda	22097	0
iHylVes1_m1_00101_0_arrow_arrow	80524	0.512	0	51.8623	51.8623	103.725	Arthropoda	5194	0
iHylVes1_m1_00102_0_arrow_arrow	1633488	0.3742	0	52.5269	52.5269	105.054	Arthropoda	21652	0
iHylVes1_m1_00103_0_arrow_arrow	81354	0.3521	0	44.2296	44.2296	88.4592	Arthropoda	5710	0
iHylVes1_m1_00104_0_arrow_arrow	123226	0.3457	0	52.4724	52.4724	104.945	Arthropoda	21373	0
iHylVes1_m1_00105_0_arrow_arrow	631117	0.3619	0	50.3279	50.3279	100.656	Arthropoda	21492	0
iHylVes1_m1_00106_0_arrow_arrow	22223	0.523	0	7.8505	7.8505	15.701	Proteobacteria	112812	0
iHylVes1_m1_00107_0_arrow_arrow	638311	0.3847	0	47.2496	47.2496	94.4992	Arthropoda	23304	0
iHylVes1_m1_00107_3_arrow_arrow	107922	0.3655	0	27.0772	27.0772	54.1544	Arthropoda	12478	0
iHylVes1_m1_00108_0_arrow_arrow	913784	0.3696	0	51.155	51.155	102.31	Arthropoda	19708	1
iHylVes1_m1_00109_0_arrow_arrow	3452531	0.3661	0	50.3103	50.3103	100.621	Arthropoda	32673	0
iHylVes1_m1_00109_9_arrow_arrow	126022	0.3554	0	17.3911	17.3911	34.7822	Arthropoda	7215	0
iHylVes1_m1_00110_0_arrow_arrow	848772	0.3687	0	57.7197	57.7197	115.439	Arthropoda	26037	1
iHylVes1_m1_00111_0_arrow_arrow	1923136	0.361	0	51.8334	51.8334	103.667	Arthropoda	22069	0
iHylVes1_m1_00111_1_arrow_arrow	115669	0.368	0	20.079	20.079	40.158	Arthropoda	8748	0
iHylVes1_m1_00112_0_arrow_arrow	120321	0.3885	0	46.0363	46.0363	92.0726	Arthropoda	8370	0
iHylVes1_m1_00113_0_arrow_arrow	76030	0.3815	0	69.1259	69.1259	138.252	Arthropoda	19692	0
iHylVes1_m1_00114_0_arrow_arrow	285906	0.3803	0	45.0026	45.0026	90.0052	Arthropoda	14605	0
iHylVes1_m1_00114_1_arrow_arrow	119550	0.4085	0	20.5216	20.5216	41.0432	Arthropoda	13231	0
iHylVes1_m1_00115_0_arrow_arrow	30367	0.5713	0	3.2316	3.2316	6.4632	Proteobacteria	277664	0
iHylVes1_m1_00116_0_arrow_arrow	242869	0.3597	0	53.2016	53.2016	106.403	Arthropoda	21800	0
iHylVes1_m1_00117_0_arrow_arrow	104882	0.3558	0	47.8228	47.8228	95.6456	Arthropoda	9729	0
iHylVes1_m1_00118_0_arrow_arrow	1172474	0.3699	0	53.6879	53.6879	107.376	Arthropoda	24667	0
iHylVes1_m1_00120_0_arrow_arrow	721270	0.375	0	56.5546	56.5546	113.109	Arthropoda	20144	0
iHylVes1_m1_00121_0_arrow_arrow	591259	0.3579	0	56.1549	56.1549	112.31	Arthropoda	19556	0
iHylVes1_m1_00122_0_arrow_arrow	551239	0.3701	0	51.6075	51.6075	103.215	Arthropoda	11140	0
iHylVes1_m1_00123_0_arrow_arrow	37260	0.5558	0	6.4381	6.4381	12.8762	Proteobacteria	223272	0
iHylVes1_m1_00124_0_arrow_arrow	1156788	0.3591	0	51.1169	51.1169	102.234	Arthropoda	24516	0
iHylVes1_m1_00125_0_arrow_arrow	342779	0.3658	0	48.5103	48.5103	97.0206	Arthropoda	26264	0
iHylVes1_m1_00126_0_arrow_arrow	89842	0.3577	0	32.0408	32.0408	64.0816	Arthropoda	14500	0
iHylVes1_m1_00127_0_arrow_arrow	347652	0.3953	0	49.6808	49.6808	99.3616	Arthropoda	14556	0
iHylVes1_m1_00128_0_arrow_arrow	2082944	0.3614	0	52.6779	52.6779	105.356	Arthropoda	32460	0
iHylVes1_m1_00129_0_arrow_arrow	745727	0.3729	0	52.0387	52.0387	104.077	Arthropoda	22160	0
iHylVes1_m1_00130_0_arrow_arrow	858290	0.3906	0	52.0234	52.0234	104.047	Arthropoda	24909	0
iHylVes1_m1_00130_1_arrow_arrow	113093	0.3773	0	35.6734	35.6734	71.3468	Arthropoda	4661	0
iHylVes1_m1_00131_0_arrow_arrow	128708	0.3727	0	43.9684	43.9684	87.9368	Arthropoda	7515	0
iHylVes1_m1_00132_0_arrow_arrow	466280	0.3621	0	41.0401	41.0401	82.0802	Arthropoda	20322	0
iHylVes1_m1_00132_4_arrow_arrow	123888	0.3655	0	22.7955	22.7955	45.591	Arthropoda	16015	0
iHylVes1_m1_00133_0_arrow_arrow	15876	0.5393	0	8.9285	8.9285	17.857	Proteobacteria	217420	0
iHylVes1_m1_00134_0_arrow_arrow	668604	0.3916	0	52.0725	52.0725	104.145	Arthropoda	24341	0
iHylVes1_m1_00136_0_arrow_arrow	84725	0.3784	0	47.2316	47.2316	94.4632	Arthropoda	12502	0
iHylVes1_m1_00137_0_arrow_arrow	21502	0.5705	0	32.962	32.962	65.924	Arthropoda	2872	0
iHylVes1_m1_00138_0_arrow_arrow	35994	0.5029	0	6.6646	6.6646	13.3292	Proteobacteria	95560	0
iHylVes1_m1_00139_0_arrow_arrow	119947	0.3525	0	44.5436	44.5436	89.0872	Arthropoda	10444	0
iHylVes1_m1_00140_0_arrow_arrow	153688	0.4167	0	50.0181	50.0181	100.036	Arthropoda	10014	0
iHylVes1_m1_00141_0_arrow_arrow	61642	0.3532	0	26.1796	26.1796	52.3592	Arthropoda	11714	0
iHylVes1_m1_00141_1_arrow_arrow	69413	0.3469	0	29.218	29.218	58.436	Arthropoda	11766	0
iHylVes1_m1_00143_0_arrow_arrow	55506	0.5575	0	8.6435	8.6435	17.287	Proteobacteria	529064	0
iHylVes1_m1_00144_0_arrow_arrow	18767	0.4481	0	27.3075	27.3075	54.615	no-hit	0	0
iHylVes1_m1_00145_0_arrow_arrow	45882	0.4686	0	70.5818	70.5818	141.164	Arthropoda	1426	0
iHylVes1_m1_00146_0_arrow_arrow	28739	0.4195	0	67.9141	67.9141	135.828	Arthropoda	3609	0
iHylVes1_m1_00147_0_arrow_arrow	312367	0.3984	0	50.6152	50.6152	101.23	Arthropoda	12930	0
iHylVes1_m1_00148_0_arrow_arrow	31244	0.5607	0	6.9798	6.9798	13.9596	Proteobacteria	237038	0
iHylVes1_m1_00149_0_arrow_arrow	64487	0.5589	0	9.6379	9.6379	19.2758	Proteobacteria	637079	0
iHylVes1_m1_00150_0_arrow_arrow	76918	0.3803	0	45.2211	45.2211	90.4422	Arthropoda	13579	0
iHylVes1_m1_00151_0_arrow_arrow	36155	0.5539	0	11.1587	11.1587	22.3174	Proteobacteria	362464	0
iHylVes1_m1_00154_0_arrow_arrow	25882	0.4991	0	218.649	218.649	437.298	Arthropoda	4651	0
iHylVes1_m1_00155_0_arrow_arrow	51340	0.3811	0	29.309	29.309	58.618	Arthropoda	4983	0
iHylVes1_m1_00156_0_arrow_arrow	173522	0.3577	0	47.1287	47.1287	94.2574	Arthropoda	21769	0
iHylVes1_m1_00157_0_arrow_arrow	35937	0.5603	0	9.7093	9.7093	19.4186	Proteobacteria	381664	0
iHylVes1_m1_00158_0_arrow_arrow	50543	0.4719	0	250.682	250.682	501.364	Arthropoda	3198	0
iHylVes1_m1_00159_0_arrow_arrow	51461	0.5048	0	9.1111	9.1111	18.2222	Proteobacteria	110159	0
iHylVes1_m1_00160_0_arrow_arrow	236483	0.3699	0	57.7736	57.7736	115.547	Arthropoda	15039	0
iHylVes1_m1_00161_0_arrow_arrow	475917	0.3598	0	55.7658	55.7658	111.532	Arthropoda	19098	0
iHylVes1_m1_00164_0_arrow_arrow	50118	0.5519	0	6.962	6.962	13.924	Proteobacteria	397502	0
iHylVes1_m1_00166_0_arrow_arrow	155766	0.4006	0	49.5609	49.5609	99.1218	Arthropoda	18464	0
iHylVes1_m1_00167_0_arrow_arrow	20560	0.567	0	9.5461	9.5461	19.0922	Proteobacteria	209239	0
iHylVes1_m1_00168_0_arrow_arrow	72341	0.3796	0	51.6997	51.6997	103.399	Arthropoda	7390	0
iHylVes1_m1_00169_0_arrow_arrow	113443	0.364	0	53.8256	53.8256	107.651	Arthropoda	7792	1
iHylVes1_m1_00170_0_arrow_arrow	35937	0.581	0	10.0127	10.0127	20.0254	Proteobacteria	242302	0
iHylVes1_m1_00171_0_arrow_arrow	21165	0.5701	0	7.7277	7.7277	15.4554	Proteobacteria	239112	0
iHylVes1_m1_00173_0_arrow_arrow	281802	0.3695	0	52.9323	52.9323	105.865	Arthropoda	21467	0
iHylVes1_m1_00174_0_arrow_arrow	49853	0.3545	0	34.5577	34.5577	69.1154	Arthropoda	2447	0
iHylVes1_m1_00176_0_arrow_arrow	78930	0.3412	0	54.2911	54.2911	108.582	Arthropoda	15177	0
iHylVes1_m1_00177_0_arrow_arrow	122202	0.384	0	45.8631	45.8631	91.7262	Arthropoda	12397	0
iHylVes1_m1_00178_0_arrow_arrow	44444	0.4024	0	35.0834	35.0834	70.1668	Arthropoda	3300	0
iHylVes1_m1_00180_0_arrow_arrow	21979	0.4268	0	7.4415	7.4415	14.883	Proteobacteria	43338	0
iHylVes1_m1_00181_0_arrow_arrow	39574	0.5629	0	7.7148	7.7148	15.4296	Proteobacteria	379794	0
iHylVes1_m1_00182_0_arrow_arrow	11068	0.5379	0	8.8665	8.8665	17.733	Proteobacteria	144422	0
iHylVes1_m1_00183_0_arrow_arrow	41416	0.5657	0	6.3186	6.3186	12.6372	Proteobacteria	319998	0
iHylVes1_m1_00184_0_arrow_arrow	31516	0.5491	0	8.9954	8.9954	17.9908	Proteobacteria	354601	0
iHylVes1_m1_00185_0_arrow_arrow	24085	0.5515	0	6.7908	6.7908	13.5816	Proteobacteria	341950	0
iHylVes1_m1_00186_0_arrow_arrow	76993	0.3423	0	38.096	38.096	76.192	Arthropoda	3981	0
iHylVes1_m1_00187_0_arrow_arrow	30850	0.3319	0	26.155	26.155	52.31	Arthropoda	2550	0
iHylVes1_m1_00192_0_arrow_arrow	44806	0.5562	0	136.036	136.036	272.072	Arthropoda	18197	0
iHylVes1_m1_00193_0_arrow_arrow	45369	0.5404	0	13.2185	13.2185	26.437	Proteobacteria	592606	0
iHylVes1_m1_00194_0_arrow_arrow	19617	0.3646	0	1.6675	1.6675	3.335	no-hit	0	0
iHylVes1_m1_00196_0_arrow_arrow	24809	0.5436	0	8.3507	8.3507	16.7014	Proteobacteria	304321	0
iHylVes1_m1_00197_0_arrow_arrow	82788	0.3494	0	26.6049	26.6049	53.2098	Arthropoda	35258	0
iHylVes1_m1_00200_0_arrow_arrow	26569	0.432	0	15.1847	15.1847	30.3694	Arthropoda	22282	0
iHylVes1_m1_00201_0_arrow_arrow	92818	0.364	0	47.225	47.225	94.45	Arthropoda	6250	0
iHylVes1_m1_00203_0_arrow_arrow	30327	0.542	0	5.0336	5.0336	10.0672	Proteobacteria	331318	0
iHylVes1_m1_00204_0_arrow_arrow	48401	0.5359	0	33.5668	33.5668	67.1336	Arthropoda	3789	0
iHylVes1_m1_00205_0_arrow_arrow	59050	0.5544	0	7.2015	7.2015	14.403	Proteobacteria	701383	0
iHylVes1_m1_00207_0_arrow_arrow	30222	0.5515	0	47.9852	47.9852	95.9704	Arthropoda	1091	0
iHylVes1_m1_00209_0_arrow_arrow	51723	0.4054	0	118.476	118.476	236.952	Arthropoda	5516	0
iHylVes1_m1_00210_0_arrow_arrow	27773	0.5207	0	24.3415	24.3415	48.683	Arthropoda	544	0
iHylVes1_m1_00212_0_arrow_arrow	98680	0.3653	0	62.6516	62.6516	125.303	Arthropoda	18320	1
iHylVes1_m1_00213_0_arrow_arrow	39383	0.5437	0	6.6448	6.6448	13.2896	Proteobacteria	251874	0
iHylVes1_m1_00214_0_arrow_arrow	27601	0.4134	0	33.5794	33.5794	67.1588	Arthropoda	2789	0
iHylVes1_m1_00215_0_arrow_arrow	13639	0.3992	0	15.9892	15.9892	31.9784	Arthropoda	13357	0
iHylVes1_m1_00217_0_arrow_arrow	79285	0.3663	0	51.0225	51.0225	102.045	Arthropoda	12216	0
iHylVes1_m1_00218_0_arrow_arrow	35267	0.4333	0	93.0629	93.0629	186.126	Arthropoda	3909	0
iHylVes1_m1_00221_0_arrow_arrow	24607	0.5264	0	75.3301	75.3301	150.66	Arthropoda	1109	0
iHylVes1_m1_00223_0_arrow_arrow	9562	0.5383	0	6.842	6.842	13.684	Proteobacteria	31282	0
iHylVes1_m1_00224_0_arrow_arrow	92573	0.3486	0	66.7847	66.7847	133.569	Arthropoda	27427	0
iHylVes1_m1_00225_0_arrow_arrow	56908	0.3736	0	52.1164	52.1164	104.233	Arthropoda	5126	0
iHylVes1_m1_00227_0_arrow_arrow	49877	0.5542	0	6.9957	6.9957	13.9914	Proteobacteria	320088	0
iHylVes1_m1_00230_0_arrow_arrow	36057	0.3269	0	20.2611	20.2611	40.5222	Arthropoda	1436	0
iHylVes1_m1_00231_0_arrow_arrow	39699	0.3958	0	20.5997	20.5997	41.1994	Arthropoda	15138	0
iHylVes1_m1_00233_0_arrow_arrow	26824	0.5462	0	9.7559	9.7559	19.5118	Proteobacteria	234297	0
iHylVes1_m1_00235_0_arrow_arrow	37601	0.5724	0	78.0066	78.0066	156.013	Arthropoda	1622	0
iHylVes1_m1_00236_0_arrow_arrow	38589	0.3501	0	29.3865	29.3865	58.773	Arthropoda	16340	0
iHylVes1_m1_00237_0_arrow_arrow	38616	0.5277	0	6.4944	6.4944	12.9888	Proteobacteria	169005	0
iHylVes1_m1_00238_0_arrow_arrow	38309	0.4975	0	82.5421	82.5421	165.084	Arthropoda	2564	0
iHylVes1_m1_00239_0_arrow_arrow	48786	0.5565	0	10.5046	10.5046	21.0092	Proteobacteria	300805	0
iHylVes1_m1_00240_0_arrow_arrow	35458	0.4145	0	104.862	104.862	209.724	Arthropoda	5914	0
iHylVes1_m1_00241_0_arrow_arrow	47927	0.4699	0	40.2691	40.2691	80.5382	Arthropoda	4344	0
iHylVes1_m1_00242_0_arrow_arrow	43741	0.5615	0	5.9828	5.9828	11.9656	Proteobacteria	440493	0
iHylVes1_m1_00243_0_arrow_arrow	16324	0.3559	0	7.3476	7.3476	14.6952	Arthropoda	3291	0
iHylVes1_m1_00244_0_arrow_arrow	21483	0.5156	0	8.1209	8.1209	16.2418	Proteobacteria	163018	0
iHylVes1_m1_00246_0_arrow_arrow	35455	0.5863	0	7.0734	7.0734	14.1468	Proteobacteria	363295	0
iHylVes1_m1_00247_0_arrow_arrow	16307	0.4496	0	57.5046	57.5046	115.009	no-hit	0	0
iHylVes1_m1_00249_0_arrow_arrow	35724	0.5433	0	49.141	49.141	98.282	Arthropoda	780	0
iHylVes1_m1_00250_0_arrow_arrow	22600	0.3843	0	18.3338	18.3338	36.6676	Arthropoda	4019	0
iHylVes1_m1_00251_0_arrow_arrow	21519	0.5674	0	8.1073	8.1073	16.2146	Proteobacteria	284684	0
iHylVes1_m1_00252_0_arrow_arrow	56279	0.4782	0	76.5296	76.5296	153.059	Arthropoda	935	0
iHylVes1_m1_00253_0_arrow_arrow	28982	0.5626	0	9.0295	9.0295	18.059	Proteobacteria	263172	0
iHylVes1_m1_00254_0_arrow_arrow	30650	0.3408	0	18.4991	18.4991	36.9982	Arthropoda	2004	0
iHylVes1_m1_00256_0_arrow_arrow	21348	0.423	0	435.683	435.683	871.365	Arthropoda	1211	0
iHylVes1_m1_00257_0_arrow_arrow	24963	0.5612	0	9.1728	9.1728	18.3456	Proteobacteria	208817	0
iHylVes1_m1_00259_0_arrow_arrow	44920	0.3614	0	48.305	48.305	96.61	Arthropoda	5539	0
iHylVes1_m1_00260_0_arrow_arrow	15096	0.5558	0	8.6676	8.6676	17.3352	Proteobacteria	210181	0
iHylVes1_m1_00261_0_arrow_arrow	79713	0.5623	0	8.7545	8.7545	17.509	Proteobacteria	919117	0
iHylVes1_m1_00262_0_arrow_arrow	26027	0.3389	0	6.7031	6.7031	13.4062	Arthropoda	303	0
iHylVes1_m1_00263_0_arrow_arrow	42564	0.4867	0	619.686	619.686	1239.37	Arthropoda	34640	0
iHylVes1_m1_00264_0_arrow_arrow	15303	0.3672	0	1.4251	1.4251	2.8502	no-hit	0	0
iHylVes1_m1_00265_0_arrow_arrow	48209	0.3496	0	35.0576	35.0576	70.1152	Arthropoda	1233	0
iHylVes1_m1_00268_0_arrow_arrow	46367	0.3805	0	31.0416	31.0416	62.0832	Arthropoda	14868	0
iHylVes1_m1_00270_0_arrow_arrow	61269	0.3758	0	30.6102	30.6102	61.2204	Arthropoda	3736	0
iHylVes1_m1_00273_0_arrow_arrow	30609	0.3982	0	30.2795	30.2795	60.559	Arthropoda	3216	0
iHylVes1_m1_00274_0_arrow_arrow	56497	0.3652	0	32.2307	32.2307	64.4614	Arthropoda	13374	0
iHylVes1_m1_00275_0_arrow_arrow	39075	0.4212	0	222.123	222.123	444.245	Arthropoda	3288	0
iHylVes1_m1_00276_0_arrow_arrow	38700	0.4644	0	85.6527	85.6527	171.305	Arthropoda	2388	0
iHylVes1_m1_00277_0_arrow_arrow	27394	0.5538	0	6.3686	6.3686	12.7372	Proteobacteria	304372	0
iHylVes1_m1_00281_0_arrow_arrow	44944	0.3669	0	33.7226	33.7226	67.4452	Arthropoda	2084	0
iHylVes1_m1_00283_0_arrow_arrow	40239	0.5163	0	130.881	130.881	261.763	Arthropoda	6343	0
iHylVes1_m1_00284_0_arrow_arrow	31818	0.4541	0	128.853	128.853	257.705	no-hit	0	0
iHylVes1_m1_00286_0_arrow_arrow	29274	0.5665	0	7.077	7.077	14.154	Proteobacteria	316604	0
iHylVes1_m1_00288_0_arrow_arrow	55086	0.4738	0	1695.77	1695.77	3391.53	Arthropoda	36229	0
iHylVes1_m1_00290_0_arrow_arrow	17936	0.5825	0	21.8854	21.8854	43.7708	Arthropoda	1085	0
iHylVes1_m1_00292_0_arrow_arrow	34590	0.542	0	91.1015	91.1015	182.203	Arthropoda	1292	0
iHylVes1_m1_00293_0_arrow_arrow	20876	0.5811	0	5.7454	5.7454	11.4908	Proteobacteria	272709	0
iHylVes1_m1_00295_0_arrow_arrow	53095	0.4779	0	65.5112	65.5112	131.022	Arthropoda	4747	0
iHylVes1_m1_00297_0_arrow_arrow	29645	0.563	0	5.5172	5.5172	11.0344	Proteobacteria	220448	0
iHylVes1_m1_00299_0_arrow_arrow	46551	0.3823	0	25.2972	25.2972	50.5944	Arthropoda	3688	0
iHylVes1_m1_00301_0_arrow_arrow	24548	0.3356	0	17.7673	17.7673	35.5346	Arthropoda	3533	0
iHylVes1_m1_00302_0_arrow_arrow	96303	0.3841	0	47.5541	47.5541	95.1082	Arthropoda	26076	0
iHylVes1_m1_00305_0_arrow_arrow	32407	0.5683	0	11.1033	11.1033	22.2066	Proteobacteria	432934	0
iHylVes1_m1_00314_0_arrow_arrow	24012	0.5498	0	8.6279	8.6279	17.2558	Proteobacteria	196706	0
iHylVes1_m1_00318_0_arrow_arrow	34634	0.3942	0	66.1143	66.1143	132.229	Arthropoda	16526	0
iHylVes1_m1_00321_0_arrow_arrow	14004	0.5979	0	8.5648	8.5648	17.1296	Proteobacteria	157833	0
iHylVes1_m1_00322_0_arrow_arrow	33875	0.5488	0	53.4327	53.4327	106.865	Arthropoda	3591	0
iHylVes1_m1_00326_0_arrow_arrow	23541	0.4561	0	17.601	17.601	35.202	Arthropoda	21693	0
iHylVes1_m1_00328_0_arrow_arrow	12824	0.3198	0	220610	220610	441220	undef	8204	3
iHylVes1_m1_00333_0_arrow_arrow	19597	0.474	0	107.942	107.942	215.884	Arthropoda	1094	0
iHylVes1_m1_00334_0_arrow_arrow	46133	0.3676	0	42.5441	42.5441	85.0882	Arthropoda	4421	0
iHylVes1_m1_00338_0_arrow_arrow	22692	0.5256	0	189.322	189.322	378.645	Arthropoda	1109	0
iHylVes1_m1_00339_0_arrow_arrow	22328	0.5408	0	6.3485	6.3485	12.697	Proteobacteria	181954	0
iHylVes1_m1_00341_0_arrow_arrow	34662	0.4958	0	20.762	20.762	41.524	Arthropoda	2435	0
iHylVes1_m1_00342_0_arrow_arrow	32774	0.5696	0	6.6539	6.6539	13.3078	Proteobacteria	343920	0
iHylVes1_m1_00344_0_arrow_arrow	16307	0.4696	0	8.6926	8.6926	17.3852	Proteobacteria	71709	0
iHylVes1_m1_00349_0_arrow_arrow	24005	0.5279	0	6.8135	6.8135	13.627	Proteobacteria	241693	0
iHylVes1_m1_00350_0_arrow_arrow	38008	0.4887	0	24.0981	24.0981	48.1962	Arthropoda	7134	0
iHylVes1_m1_00351_0_arrow_arrow	27272	0.5756	0	8.3962	8.3962	16.7924	Proteobacteria	341402	0
iHylVes1_m1_00352_0_arrow_arrow	39120	0.5823	0	6.4107	6.4107	12.8214	Proteobacteria	444050	0
iHylVes1_m1_00353_0_arrow_arrow	14894	0.5559	0	9.5172	9.5172	19.0344	Proteobacteria	192208	0
iHylVes1_m1_00354_0_arrow_arrow	34540	0.3442	0	35.9883	35.9883	71.9766	Arthropoda	4623	0
iHylVes1_m1_00359_0_arrow_arrow	28909	0.5569	0	7.1664	7.1664	14.3328	Proteobacteria	358103	0
iHylVes1_m1_00362_0_arrow_arrow	21704	0.5618	0	7.0334	7.0334	14.0668	Proteobacteria	205068	0
iHylVes1_m1_00363_0_arrow_arrow	56111	0.3904	0	40.2254	40.2254	80.4508	Arthropoda	22194	0
iHylVes1_m1_00366_0_arrow_arrow	43699	0.486	0	21.9578	21.9578	43.9156	Arthropoda	2822	0
iHylVes1_m1_00372_0_arrow_arrow	12540	0.4424	0	5.2171	5.2171	10.4342	Arthropoda	3619	0
iHylVes1_m1_00377_0_arrow_arrow	26904	0.574	0	8.9163	8.9163	17.8326	Proteobacteria	275476	0
iHylVes1_m1_00379_0_arrow_arrow	20259	0.556	0	7.5351	7.5351	15.0702	Proteobacteria	103699	0
iHylVes1_m1_00383_0_arrow_arrow	29665	0.5376	0	27.1998	27.1998	54.3996	Proteobacteria	312049	0
iHylVes1_m1_00388_0_arrow_arrow	9240	0.3696	0	5.9003	5.9003	11.8006	Arthropoda	3952	0
iHylVes1_m1_00396_0_arrow_arrow	5479	0.4012	0	5.9703	5.9703	11.9406	no-hit	0	0
iHylVes1_m1_00405_0_arrow_arrow	23368	0.5605	0	7.9324	7.9324	15.8648	Proteobacteria	181367	0
iHylVes1_m1_00407_0_arrow_arrow	9002	0.576	0	3.6338	3.6338	7.2676	no-hit	0	0
iHylVes1_m1_00408_0_arrow_arrow	59273	0.358	0	80.7581	80.7581	161.516	Arthropoda	19834	0
iHylVes1_m1_00413_0_arrow_arrow	29399	0.5324	0	60.4552	60.4552	120.91	Arthropoda	5772	0
iHylVes1_m1_00417_0_arrow_arrow	20867	0.5732	0	6.2705	6.2705	12.541	Proteobacteria	168269	0
iHylVes1_m1_00421_0_arrow_arrow	8559	0.5098	0	7.6438	7.6438	15.2876	Proteobacteria	53444	0
iHylVes1_m1_00423_0_arrow_arrow	37941	0.3847	0	31.6128	31.6128	63.2256	Arthropoda	22136	0
iHylVes1_m1_00427_0_arrow_arrow	42146	0.4597	0	62.6091	62.6091	125.218	Arthropoda	2214	0
iHylVes1_m1_00428_0_arrow_arrow	33718	0.3821	0	11.9652	11.9652	23.9304	Arthropoda	4918	0
iHylVes1_m1_00429_0_arrow_arrow	29694	0.5573	0	6.9769	6.9769	13.9538	Proteobacteria	227060	0
iHylVes1_m1_00436_0_arrow_arrow	20564	0.469	0	10.0745	10.0745	20.149	Proteobacteria	80106	0
iHylVes1_m1_00439_0_arrow_arrow	24952	0.5949	0	4.3699	4.3699	8.7398	Proteobacteria	266529	0
iHylVes1_m1_00440_0_arrow_arrow	30851	0.4256	0	242.456	242.456	484.912	no-hit	0	0
iHylVes1_m1_00448_0_arrow_arrow	39459	0.5794	0	11.606	11.606	23.212	Proteobacteria	589178	0
iHylVes1_m1_00449_0_arrow_arrow	32833	0.5136	0	89.6668	89.6668	179.334	Arthropoda	2800	0

## Sheet: Supplementary Table 5
Supplementary Table 5: purge_dups classification of contigs in the Hyles assembly
purge_dups detects alternative haplotypes based on read coverage. The classification is given in column E.
A total of 622,705,342 of 651,418,611 bp are classified as primary contigs, which is 95.6% of the assembly.
We renamed and shortened the contig names to load the genome into the genome browser https://genome-public.pks.mpg.de/cgi-bin/hgTracks?db=HLhylVes1 . These contig names are given in column B.
contig name	contig name in genome browser	start coordinate	end coordinate	classification
iHylVes1_m1_00015_0_arrow_arrow	HLhylVes1_00000054	0	13201725	primary contig
iHylVes1_m1_00034_0_arrow_arrow	HLhylVes1_00000147	0	13083422	primary contig
iHylVes1_m1_00031_0_arrow_arrow	HLhylVes1_00000124	0	12974231	primary contig
iHylVes1_m1_00024_1_arrow_arrow	HLhylVes1_00000095	0	12866967	primary contig
iHylVes1_m1_00018_0_arrow_arrow	HLhylVes1_00000068	0	11910482	primary contig
iHylVes1_m1_00059_0_arrow_arrow	HLhylVes1_00000234	0	11894872	primary contig
iHylVes1_m1_00032_0_arrow_arrow	HLhylVes1_00000131	0	11890933	primary contig
iHylVes1_m1_00032_1_arrow_arrow	HLhylVes1_00000132	0	10805668	primary contig
iHylVes1_m1_00032_1_arrow_arrow	HLhylVes1_00000132	10805668	10833306	OVLP
iHylVes1_m1_00009_0_arrow_arrow	HLhylVes1_00000041	0	10814876	primary contig
iHylVes1_m1_00037_0_arrow_arrow	HLhylVes1_00000165	0	10801439	primary contig
iHylVes1_m1_00036_0_arrow_arrow	HLhylVes1_00000163	0	10712774	primary contig
iHylVes1_m1_00033_0_arrow_arrow	HLhylVes1_00000143	0	10640171	primary contig
iHylVes1_m1_00027_2_arrow_arrow	HLhylVes1_00000115	0	10331790	primary contig
iHylVes1_m1_00024_0_arrow_arrow	HLhylVes1_00000094	0	10219980	primary contig
iHylVes1_m1_00014_0_arrow_arrow	HLhylVes1_00000053	0	10137873	primary contig
iHylVes1_m1_00017_0_arrow_arrow	HLhylVes1_00000061	0	9831005	primary contig
iHylVes1_m1_00002_0_arrow_arrow	HLhylVes1_00000009	0	9712957	primary contig
iHylVes1_m1_00072_0_arrow_arrow	HLhylVes1_00000258	0	9440223	primary contig
iHylVes1_m1_00007_0_arrow_arrow	HLhylVes1_00000030	0	9232705	primary contig
iHylVes1_m1_00029_0_arrow_arrow	HLhylVes1_00000121	0	9060866	primary contig
iHylVes1_m1_00008_0_arrow_arrow	HLhylVes1_00000039	0	9024412	primary contig
iHylVes1_m1_00011_0_arrow_arrow	HLhylVes1_00000049	0	8935207	primary contig
iHylVes1_m1_00048_0_arrow_arrow	HLhylVes1_00000195	0	8918799	primary contig
iHylVes1_m1_00020_0_arrow_arrow	HLhylVes1_00000082	0	8788126	primary contig
iHylVes1_m1_00038_1_arrow_arrow	HLhylVes1_00000172	0	8530939	primary contig
iHylVes1_m1_00023_0_arrow_arrow	HLhylVes1_00000090	0	8336451	primary contig
iHylVes1_m1_00003_0_arrow_arrow	HLhylVes1_00000015	0	8329380	primary contig
iHylVes1_m1_00006_0_arrow_arrow	HLhylVes1_00000023	0	8293295	primary contig
iHylVes1_m1_00001_0_arrow_arrow	HLhylVes1_00000007	0	7936121	primary contig
iHylVes1_m1_00016_0_arrow_arrow	HLhylVes1_00000058	0	7897084	primary contig
iHylVes1_m1_00052_0_arrow_arrow	HLhylVes1_00000209	0	7838045	primary contig
iHylVes1_m1_00010_0_arrow_arrow	HLhylVes1_00000048	0	7702458	primary contig
iHylVes1_m1_00054_0_arrow_arrow	HLhylVes1_00000224	0	7475438	primary contig
iHylVes1_m1_00053_0_arrow_arrow	HLhylVes1_00000218	0	7393893	primary contig
iHylVes1_m1_00079_0_arrow_arrow	HLhylVes1_00000285	0	7263332	primary contig
iHylVes1_m1_00051_0_arrow_arrow	HLhylVes1_00000201	0	7156265	primary contig
iHylVes1_m1_00040_0_arrow_arrow	HLhylVes1_00000180	0	7143769	primary contig
iHylVes1_m1_00051_1_arrow_arrow	HLhylVes1_00000202	0	7006983	primary contig
iHylVes1_m1_00049_0_arrow_arrow	HLhylVes1_00000198	0	6986589	primary contig
iHylVes1_m1_00074_1_arrow_arrow	HLhylVes1_00000272	0	6716517	primary contig
iHylVes1_m1_00062_0_arrow_arrow	HLhylVes1_00000243	0	6230781	primary contig
iHylVes1_m1_00057_0_arrow_arrow	HLhylVes1_00000230	0	5868485	primary contig
iHylVes1_m1_00019_0_arrow_arrow	HLhylVes1_00000078	0	5754131	primary contig
iHylVes1_m1_00070_0_arrow_arrow	HLhylVes1_00000256	0	5742770	primary contig
iHylVes1_m1_00002_1_arrow_arrow	HLhylVes1_00000010	0	5632961	primary contig
iHylVes1_m1_00002_1_arrow_arrow	HLhylVes1_00000010	5632961	5682707	OVLP
iHylVes1_m1_00025_0_arrow_arrow	HLhylVes1_00000105	0	5607555	primary contig
iHylVes1_m1_00027_1_arrow_arrow	HLhylVes1_00000114	0	5565557	primary contig
iHylVes1_m1_00046_0_arrow_arrow	HLhylVes1_00000193	0	5122673	primary contig
iHylVes1_m1_00081_0_arrow_arrow	HLhylVes1_00000295	0	5026169	primary contig
iHylVes1_m1_00074_0_arrow_arrow	HLhylVes1_00000271	0	4877390	primary contig
iHylVes1_m1_00074_0_arrow_arrow	HLhylVes1_00000271	4877390	4970686	OVLP
iHylVes1_m1_00000_0_arrow_arrow	HLhylVes1_00000001	0	4777933	primary contig
iHylVes1_m1_00065_0_arrow_arrow	HLhylVes1_00000247	0	4513718	primary contig
iHylVes1_m1_00004_0_arrow_arrow	HLhylVes1_00000018	0	4511476	primary contig
iHylVes1_m1_00007_1_arrow_arrow	HLhylVes1_00000031	0	4297961	primary contig
iHylVes1_m1_00007_1_arrow_arrow	HLhylVes1_00000031	4297961	4465324	OVLP
iHylVes1_m1_00052_1_arrow_arrow	HLhylVes1_00000210	0	4374357	primary contig
iHylVes1_m1_00045_0_arrow_arrow	HLhylVes1_00000190	0	4195559	primary contig
iHylVes1_m1_00061_0_arrow_arrow	HLhylVes1_00000241	0	4188191	primary contig
iHylVes1_m1_00076_0_arrow_arrow	HLhylVes1_00000280	0	4143118	primary contig
iHylVes1_m1_00067_0_arrow_arrow	HLhylVes1_00000252	0	4068121	primary contig
iHylVes1_m1_00034_1_arrow_arrow	HLhylVes1_00000148	0	4043385	primary contig
iHylVes1_m1_00044_0_arrow_arrow	HLhylVes1_00000187	0	3936577	primary contig
iHylVes1_m1_00078_0_arrow_arrow	HLhylVes1_00000282	0	3817284	primary contig
iHylVes1_m1_00080_0_arrow_arrow	HLhylVes1_00000290	0	3815698	primary contig
iHylVes1_m1_00109_0_arrow_arrow	HLhylVes1_00000338	0	3452531	primary contig
iHylVes1_m1_00038_0_arrow_arrow	HLhylVes1_00000171	0	3383885	primary contig
iHylVes1_m1_00088_0_arrow_arrow	HLhylVes1_00000305	0	3358982	primary contig
iHylVes1_m1_00063_0_arrow_arrow	HLhylVes1_00000244	0	3218724	primary contig
iHylVes1_m1_00073_1_arrow_arrow	HLhylVes1_00000263	0	3028376	primary contig
iHylVes1_m1_00064_0_arrow_arrow	HLhylVes1_00000246	0	2985847	primary contig
iHylVes1_m1_00090_0_arrow_arrow	HLhylVes1_00000312	0	2904957	primary contig
iHylVes1_m1_00092_0_arrow_arrow	HLhylVes1_00000315	0	2886682	primary contig
iHylVes1_m1_00074_2_arrow_arrow	HLhylVes1_00000273	0	66530	OVLP
iHylVes1_m1_00074_2_arrow_arrow	HLhylVes1_00000273	66530	2861859	primary contig
iHylVes1_m1_00073_0_arrow_arrow	HLhylVes1_00000262	0	2510327	primary contig
iHylVes1_m1_00073_0_arrow_arrow	HLhylVes1_00000262	2510327	2626385	OVLP
iHylVes1_m1_00093_0_arrow_arrow	HLhylVes1_00000316	0	2529614	primary contig
iHylVes1_m1_00093_0_arrow_arrow	HLhylVes1_00000316	2529614	2544684	OVLP
iHylVes1_m1_00027_0_arrow_arrow	HLhylVes1_00000113	0	2483823	primary contig
iHylVes1_m1_00015_1_arrow_arrow	HLhylVes1_00000055	0	147093	OVLP
iHylVes1_m1_00015_1_arrow_arrow	HLhylVes1_00000055	147093	2474791	primary contig
iHylVes1_m1_00056_0_arrow_arrow	HLhylVes1_00000228	0	2443245	primary contig
iHylVes1_m1_00056_0_arrow_arrow	HLhylVes1_00000228	2443245	2459131	OVLP
iHylVes1_m1_00099_0_arrow_arrow	HLhylVes1_00000326	0	2431492	primary contig
iHylVes1_m1_00069_0_arrow_arrow	HLhylVes1_00000255	0	2209393	primary contig
iHylVes1_m1_00082_0_arrow_arrow	HLhylVes1_00000297	0	2182069	primary contig
iHylVes1_m1_00026_0_arrow_arrow	HLhylVes1_00000108	0	2167418	primary contig
iHylVes1_m1_00128_0_arrow_arrow	HLhylVes1_00000359	0	2069263	primary contig
iHylVes1_m1_00128_0_arrow_arrow	HLhylVes1_00000359	2069263	2082944	OVLP
iHylVes1_m1_00006_1_arrow_arrow	HLhylVes1_00000024	0	1977115	primary contig
iHylVes1_m1_00006_1_arrow_arrow	HLhylVes1_00000024	1977115	2048772	OVLP
iHylVes1_m1_00089_0_arrow_arrow	HLhylVes1_00000310	0	2019454	primary contig
iHylVes1_m1_00098_0_arrow_arrow	HLhylVes1_00000324	0	1923403	primary contig
iHylVes1_m1_00098_0_arrow_arrow	HLhylVes1_00000324	1923403	1939295	OVLP
iHylVes1_m1_00026_1_arrow_arrow	HLhylVes1_00000109	0	1826860	primary contig
iHylVes1_m1_00026_1_arrow_arrow	HLhylVes1_00000109	1826860	1927314	OVLP
iHylVes1_m1_00111_0_arrow_arrow	HLhylVes1_00000341	0	1923136	primary contig
iHylVes1_m1_00005_0_arrow_arrow	HLhylVes1_00000022	0	1868799	primary contig
iHylVes1_m1_00053_2_arrow_arrow	HLhylVes1_00000220	0	1854567	primary contig
iHylVes1_m1_00022_0_arrow_arrow	HLhylVes1_00000087	0	1846277	primary contig
iHylVes1_m1_00047_0_arrow_arrow	HLhylVes1_00000194	0	1832842	primary contig
iHylVes1_m1_00077_0_arrow_arrow	HLhylVes1_00000281	0	1819516	primary contig
iHylVes1_m1_00083_0_arrow_arrow	HLhylVes1_00000298	0	1759279	primary contig
iHylVes1_m1_00084_0_arrow_arrow	HLhylVes1_00000299	0	1751721	primary contig
iHylVes1_m1_00034_2_arrow_arrow	HLhylVes1_00000149	0	1657040	primary contig
iHylVes1_m1_00034_2_arrow_arrow	HLhylVes1_00000149	1657040	1737366	OVLP
iHylVes1_m1_00028_0_arrow_arrow	HLhylVes1_00000120	0	1734235	primary contig
iHylVes1_m1_00053_4_arrow_arrow	HLhylVes1_00000221	0	1691603	primary contig
iHylVes1_m1_00055_0_arrow_arrow	HLhylVes1_00000226	0	1674975	primary contig
iHylVes1_m1_00102_0_arrow_arrow	HLhylVes1_00000330	0	1633488	primary contig
iHylVes1_m1_00017_2_arrow_arrow	HLhylVes1_00000063	0	1612738	primary contig
iHylVes1_m1_00071_0_arrow_arrow	HLhylVes1_00000257	0	1581110	primary contig
iHylVes1_m1_00018_1_arrow_arrow	HLhylVes1_00000069	0	1434364	primary contig
iHylVes1_m1_00018_1_arrow_arrow	HLhylVes1_00000069	1434364	1564272	OVLP
iHylVes1_m1_00021_0_arrow_arrow	HLhylVes1_00000086	0	1521391	primary contig
iHylVes1_m1_00013_0_arrow_arrow	HLhylVes1_00000052	0	1514958	primary contig
iHylVes1_m1_00087_0_arrow_arrow	HLhylVes1_00000304	0	1507097	primary contig
iHylVes1_m1_00039_0_arrow_arrow	HLhylVes1_00000178	0	1455067	primary contig
iHylVes1_m1_00009_1_arrow_arrow	HLhylVes1_00000042	0	66582	OVLP
iHylVes1_m1_00009_1_arrow_arrow	HLhylVes1_00000042	66582	1430151	primary contig
iHylVes1_m1_00017_1_arrow_arrow	HLhylVes1_00000062	0	120436	OVLP
iHylVes1_m1_00017_1_arrow_arrow	HLhylVes1_00000062	120436	1360820	primary contig
iHylVes1_m1_00017_1_arrow_arrow	HLhylVes1_00000062	1360820	1422366	OVLP
iHylVes1_m1_00041_0_arrow_arrow	HLhylVes1_00000183	0	1402810	primary contig
iHylVes1_m1_00059_1_arrow_arrow	HLhylVes1_00000235	0	1393057	primary contig
iHylVes1_m1_00032_2_arrow_arrow	HLhylVes1_00000133	0	1359427	primary contig
iHylVes1_m1_00043_1_arrow_arrow	HLhylVes1_00000186	0	1316019	primary contig
iHylVes1_m1_00075_0_arrow_arrow	HLhylVes1_00000279	0	1275817	primary contig
iHylVes1_m1_00026_2_arrow_arrow	HLhylVes1_00000110	0	1248215	primary contig
iHylVes1_m1_00118_0_arrow_arrow	HLhylVes1_00000350	0	1172474	primary contig
iHylVes1_m1_00124_0_arrow_arrow	HLhylVes1_00000355	0	1156788	primary contig
iHylVes1_m1_00068_0_arrow_arrow	HLhylVes1_00000253	0	1136883	primary contig
iHylVes1_m1_00085_0_arrow_arrow	HLhylVes1_00000302	0	1093776	primary contig
iHylVes1_m1_00094_0_arrow_arrow	HLhylVes1_00000319	0	1079470	primary contig
iHylVes1_m1_00030_0_arrow_arrow	HLhylVes1_00000123	0	1061034	primary contig
iHylVes1_m1_00091_0_arrow_arrow	HLhylVes1_00000314	0	1011416	primary contig
iHylVes1_m1_00108_0_arrow_arrow	HLhylVes1_00000337	0	913784	primary contig
iHylVes1_m1_00050_0_arrow_arrow	HLhylVes1_00000199	0	892691	primary contig
iHylVes1_m1_00053_1_arrow_arrow	HLhylVes1_00000219	0	132518	OVLP
iHylVes1_m1_00053_1_arrow_arrow	HLhylVes1_00000219	132518	838008	primary contig
iHylVes1_m1_00053_1_arrow_arrow	HLhylVes1_00000219	838008	871564	OVLP
iHylVes1_m1_00025_1_arrow_arrow	HLhylVes1_00000106	0	99385	OVLP
iHylVes1_m1_00025_1_arrow_arrow	HLhylVes1_00000106	99385	868037	primary contig
iHylVes1_m1_00130_0_arrow_arrow	HLhylVes1_00000361	0	858290	primary contig
iHylVes1_m1_00110_0_arrow_arrow	HLhylVes1_00000340	0	848772	primary contig
iHylVes1_m1_00086_0_arrow_arrow	HLhylVes1_00000303	0	825603	primary contig
iHylVes1_m1_00100_0_arrow_arrow	HLhylVes1_00000328	0	813022	primary contig
iHylVes1_m1_00129_0_arrow_arrow	HLhylVes1_00000360	0	15950	OVLP
iHylVes1_m1_00129_0_arrow_arrow	HLhylVes1_00000360	15950	745727	primary contig
iHylVes1_m1_00120_0_arrow_arrow	HLhylVes1_00000351	0	721270	primary contig
iHylVes1_m1_00134_0_arrow_arrow	HLhylVes1_00000367	0	668604	primary contig
iHylVes1_m1_00107_0_arrow_arrow	HLhylVes1_00000335	0	638311	primary contig
iHylVes1_m1_00105_0_arrow_arrow	HLhylVes1_00000333	0	631117	primary contig
iHylVes1_m1_00088_1_arrow_arrow	HLhylVes1_00000306	0	596386	primary contig
iHylVes1_m1_00121_0_arrow_arrow	HLhylVes1_00000352	0	591259	primary contig
iHylVes1_m1_00034_3_arrow_arrow	HLhylVes1_00000150	0	120729	OVLP
iHylVes1_m1_00034_3_arrow_arrow	HLhylVes1_00000150	120729	494164	primary contig
iHylVes1_m1_00034_3_arrow_arrow	HLhylVes1_00000150	494164	576549	OVLP
iHylVes1_m1_00122_0_arrow_arrow	HLhylVes1_00000353	0	551239	primary contig
iHylVes1_m1_00161_0_arrow_arrow	HLhylVes1_00000391	0	475917	primary contig
iHylVes1_m1_00132_0_arrow_arrow	HLhylVes1_00000364	0	466280	primary contig
iHylVes1_m1_00097_0_arrow_arrow	HLhylVes1_00000323	0	450950	primary contig
iHylVes1_m1_00035_0_arrow_arrow	HLhylVes1_00000162	0	437261	primary contig
iHylVes1_m1_00095_1_arrow_arrow	HLhylVes1_00000321	0	426671	primary contig
iHylVes1_m1_00045_1_arrow_arrow	HLhylVes1_00000191	0	258588	primary contig
iHylVes1_m1_00045_1_arrow_arrow	HLhylVes1_00000191	258588	425352	OVLP
iHylVes1_m1_00096_0_arrow_arrow	HLhylVes1_00000322	0	374586	primary contig
iHylVes1_m1_00012_0_arrow_arrow	HLhylVes1_00000051	0	347763	primary contig
iHylVes1_m1_00127_0_arrow_arrow	HLhylVes1_00000358	0	347652	primary contig
iHylVes1_m1_00125_0_arrow_arrow	HLhylVes1_00000356	0	342779	primary contig
iHylVes1_m1_00147_0_arrow_arrow	HLhylVes1_00000379	0	312367	primary contig
iHylVes1_m1_00007_3_arrow_arrow	HLhylVes1_00000032	0	310217	primary contig
iHylVes1_m1_00043_0_arrow_arrow	HLhylVes1_00000185	0	113504	OVLP
iHylVes1_m1_00043_0_arrow_arrow	HLhylVes1_00000185	113504	286774	primary contig
iHylVes1_m1_00016_1_arrow_arrow	HLhylVes1_00000059	0	286341	HAPLOTIG
iHylVes1_m1_00114_0_arrow_arrow	HLhylVes1_00000345	0	285906	primary contig
iHylVes1_m1_00065_1_arrow_arrow	HLhylVes1_00000248	0	282296	HAPLOTIG
iHylVes1_m1_00173_0_arrow_arrow	HLhylVes1_00000399	0	281802	primary contig
iHylVes1_m1_00042_0_arrow_arrow	HLhylVes1_00000184	0	255092	primary contig
iHylVes1_m1_00093_4_arrow_arrow	HLhylVes1_00000317	0	251941	HAPLOTIG
iHylVes1_m1_00116_0_arrow_arrow	HLhylVes1_00000348	0	242869	primary contig
iHylVes1_m1_00160_0_arrow_arrow	HLhylVes1_00000390	0	236483	primary contig
iHylVes1_m1_00080_8_arrow_arrow	HLhylVes1_00000293	0	228422	HAPLOTIG
iHylVes1_m1_00009_15_arrow_arrow	HLhylVes1_00000044	0	228033	REPEAT
iHylVes1_m1_00073_14_arrow_arrow	HLhylVes1_00000268	0	214953	REPEAT
iHylVes1_m1_00095_0_arrow_arrow	HLhylVes1_00000320	0	110419	primary contig
iHylVes1_m1_00095_0_arrow_arrow	HLhylVes1_00000320	110419	207964	OVLP
iHylVes1_m1_00061_1_arrow_arrow	HLhylVes1_00000242	0	29721	OVLP
iHylVes1_m1_00061_1_arrow_arrow	HLhylVes1_00000242	29721	201095	primary contig
iHylVes1_m1_00007_14_arrow_arrow	HLhylVes1_00000037	0	200239	OVLP
iHylVes1_m1_00000_1_arrow_arrow	HLhylVes1_00000002	0	199213	HAPLOTIG
iHylVes1_m1_00024_17_arrow_arrow	HLhylVes1_00000097	0	195917	REPEAT
iHylVes1_m1_00020_15_arrow_arrow	HLhylVes1_00000083	0	193717	HAPLOTIG
iHylVes1_m1_00048_3_arrow_arrow	HLhylVes1_00000196	0	193376	HAPLOTIG
iHylVes1_m1_00018_18_arrow_arrow	HLhylVes1_00000071	0	182712	HAPLOTIG
iHylVes1_m1_00006_11_arrow_arrow	HLhylVes1_00000026	0	180403	HAPLOTIG
iHylVes1_m1_00051_21_arrow_arrow	HLhylVes1_00000203	0	180164	HAPLOTIG
iHylVes1_m1_00065_8_arrow_arrow	HLhylVes1_00000250	0	175937	REPEAT
iHylVes1_m1_00084_1_arrow_arrow	HLhylVes1_00000300	0	173571	HAPLOTIG
iHylVes1_m1_00156_0_arrow_arrow	HLhylVes1_00000386	0	21074	OVLP
iHylVes1_m1_00156_0_arrow_arrow	HLhylVes1_00000386	21074	173522	primary contig
iHylVes1_m1_00051_32_arrow_arrow	HLhylVes1_00000207	0	173421	HAPLOTIG
iHylVes1_m1_00018_42_arrow_arrow	HLhylVes1_00000075	0	168098	HAPLOTIG
iHylVes1_m1_00007_17_arrow_arrow	HLhylVes1_00000038	0	167889	REPEAT
iHylVes1_m1_00044_6_arrow_arrow	HLhylVes1_00000189	0	167838	HAPLOTIG
iHylVes1_m1_00003_3_arrow_arrow	HLhylVes1_00000016	0	104431	OVLP
iHylVes1_m1_00003_3_arrow_arrow	HLhylVes1_00000016	104431	165811	primary contig
iHylVes1_m1_00080_7_arrow_arrow	HLhylVes1_00000292	0	164247	REPEAT
iHylVes1_m1_00034_30_arrow_arrow	HLhylVes1_00000154	0	163694	HAPLOTIG
iHylVes1_m1_00037_1_arrow_arrow	HLhylVes1_00000166	0	163580	REPEAT
iHylVes1_m1_00037_16_arrow_arrow	HLhylVes1_00000168	0	158624	HAPLOTIG
iHylVes1_m1_00017_21_arrow_arrow	HLhylVes1_00000066	0	158108	HAPLOTIG
iHylVes1_m1_00034_12_arrow_arrow	HLhylVes1_00000152	0	157022	primary contig
iHylVes1_m1_00078_4_arrow_arrow	HLhylVes1_00000284	0	156283	HAPLOTIG
iHylVes1_m1_00166_0_arrow_arrow	HLhylVes1_00000393	0	155766	primary contig
iHylVes1_m1_00033_7_arrow_arrow	HLhylVes1_00000144	0	155597	HAPLOTIG
iHylVes1_m1_00051_22_arrow_arrow	HLhylVes1_00000204	0	154116	HAPLOTIG
iHylVes1_m1_00140_0_arrow_arrow	HLhylVes1_00000372	0	153688	primary contig
iHylVes1_m1_00052_31_arrow_arrow	HLhylVes1_00000215	0	152720	HAPLOTIG
iHylVes1_m1_00002_21_arrow_arrow	HLhylVes1_00000013	0	151391	REPEAT
iHylVes1_m1_00033_11_arrow_arrow	HLhylVes1_00000145	0	151005	REPEAT
iHylVes1_m1_00038_17_arrow_arrow	HLhylVes1_00000175	0	150513	HAPLOTIG
iHylVes1_m1_00018_20_arrow_arrow	HLhylVes1_00000072	0	150094	HAPLOTIG
iHylVes1_m1_00020_22_arrow_arrow	HLhylVes1_00000084	0	144103	HAPLOTIG
iHylVes1_m1_00089_1_arrow_arrow	HLhylVes1_00000311	0	143318	HAPLOTIG
iHylVes1_m1_00034_6_arrow_arrow	HLhylVes1_00000151	0	139816	REPEAT
iHylVes1_m1_00008_2_arrow_arrow	HLhylVes1_00000040	0	139217	HAPLOTIG
iHylVes1_m1_00024_16_arrow_arrow	HLhylVes1_00000096	0	139083	HAPLOTIG
iHylVes1_m1_00002_15_arrow_arrow	HLhylVes1_00000012	0	138939	HAPLOTIG
iHylVes1_m1_00034_36_arrow_arrow	HLhylVes1_00000156	0	138502	HAPLOTIG
iHylVes1_m1_00006_23_arrow_arrow	HLhylVes1_00000029	0	138410	HAPLOTIG
iHylVes1_m1_00078_3_arrow_arrow	HLhylVes1_00000283	0	137057	REPEAT
iHylVes1_m1_00006_9_arrow_arrow	HLhylVes1_00000025	0	136437	HAPLOTIG
iHylVes1_m1_00024_32_arrow_arrow	HLhylVes1_00000098	0	136384	REPEAT
iHylVes1_m1_00015_6_arrow_arrow	HLhylVes1_00000056	0	136167	REPEAT
iHylVes1_m1_00052_11_arrow_arrow	HLhylVes1_00000211	0	134584	HAPLOTIG
iHylVes1_m1_00088_18_arrow_arrow	HLhylVes1_00000309	0	133816	HAPLOTIG
iHylVes1_m1_00000_9_arrow_arrow	HLhylVes1_00000003	0	133740	HAPLOTIG
iHylVes1_m1_00032_43_arrow_arrow	HLhylVes1_00000140	0	133726	HAPLOTIG
iHylVes1_m1_00031_15_arrow_arrow	HLhylVes1_00000126	0	132652	REPEAT
iHylVes1_m1_00073_6_arrow_arrow	HLhylVes1_00000265	0	132517	HAPLOTIG
iHylVes1_m1_00051_25_arrow_arrow	HLhylVes1_00000205	0	132390	HAPLOTIG
iHylVes1_m1_00009_9_arrow_arrow	HLhylVes1_00000043	0	132104	HAPLOTIG
iHylVes1_m1_00023_22_arrow_arrow	HLhylVes1_00000093	0	131976	HAPLOTIG
iHylVes1_m1_00050_1_arrow_arrow	HLhylVes1_00000200	0	130371	HAPLOTIG
iHylVes1_m1_00059_13_arrow_arrow	HLhylVes1_00000238	0	129935	HAPLOTIG
iHylVes1_m1_00059_7_arrow_arrow	HLhylVes1_00000236	0	129118	REPEAT
iHylVes1_m1_00068_1_arrow_arrow	HLhylVes1_00000254	0	128853	HAPLOTIG
iHylVes1_m1_00040_17_arrow_arrow	HLhylVes1_00000182	0	128832	HAPLOTIG
iHylVes1_m1_00131_0_arrow_arrow	HLhylVes1_00000363	0	24090	primary contig
iHylVes1_m1_00131_0_arrow_arrow	HLhylVes1_00000363	24090	47457	OVLP
iHylVes1_m1_00131_0_arrow_arrow	HLhylVes1_00000363	47457	128708	primary contig
iHylVes1_m1_00032_13_arrow_arrow	HLhylVes1_00000135	0	128060	HAPLOTIG
iHylVes1_m1_00019_10_arrow_arrow	HLhylVes1_00000080	0	127809	HAPLOTIG
iHylVes1_m1_00079_9_arrow_arrow	HLhylVes1_00000287	0	127597	HAPLOTIG
iHylVes1_m1_00079_10_arrow_arrow	HLhylVes1_00000288	0	126929	HAPLOTIG
iHylVes1_m1_00002_32_arrow_arrow	HLhylVes1_00000014	0	126248	HAPLOTIG
iHylVes1_m1_00109_9_arrow_arrow	HLhylVes1_00000339	0	126022	HAPLOTIG
iHylVes1_m1_00017_20_arrow_arrow	HLhylVes1_00000065	0	125879	HAPLOTIG
iHylVes1_m1_00073_15_arrow_arrow	HLhylVes1_00000269	0	125423	REPEAT
iHylVes1_m1_00090_6_arrow_arrow	HLhylVes1_00000313	0	125332	HAPLOTIG
iHylVes1_m1_00060_0_arrow_arrow	HLhylVes1_00000239	0	125119	primary contig
iHylVes1_m1_00009_33_arrow_arrow	HLhylVes1_00000047	0	125071	REPEAT
iHylVes1_m1_00051_39_arrow_arrow	HLhylVes1_00000208	0	124540	HAPLOTIG
iHylVes1_m1_00024_39_arrow_arrow	HLhylVes1_00000099	0	124537	HAPLOTIG
iHylVes1_m1_00034_27_arrow_arrow	HLhylVes1_00000153	0	124308	HAPLOTIG
iHylVes1_m1_00052_17_arrow_arrow	HLhylVes1_00000213	0	124189	HAPLOTIG
iHylVes1_m1_00132_4_arrow_arrow	HLhylVes1_00000365	0	123888	HAPLOTIG
iHylVes1_m1_00080_5_arrow_arrow	HLhylVes1_00000291	0	123449	HAPLOTIG
iHylVes1_m1_00074_28_arrow_arrow	HLhylVes1_00000278	0	123422	HAPLOTIG
iHylVes1_m1_00022_1_arrow_arrow	HLhylVes1_00000088	0	123354	HAPLOTIG
iHylVes1_m1_00104_0_arrow_arrow	HLhylVes1_00000332	0	123226	primary contig
iHylVes1_m1_00001_6_arrow_arrow	HLhylVes1_00000008	0	123168	HAPLOTIG
iHylVes1_m1_00036_5_arrow_arrow	HLhylVes1_00000164	0	123006	REPEAT
iHylVes1_m1_00088_5_arrow_arrow	HLhylVes1_00000307	0	122750	HAPLOTIG
iHylVes1_m1_00177_0_arrow_arrow	HLhylVes1_00000402	0	122202	primary contig
iHylVes1_m1_00024_46_arrow_arrow	HLhylVes1_00000100	0	121823	REPEAT
iHylVes1_m1_00073_12_arrow_arrow	HLhylVes1_00000267	0	120810	HAPLOTIG
iHylVes1_m1_00000_16_arrow_arrow	HLhylVes1_00000004	0	120670	HAPLOTIG
iHylVes1_m1_00112_0_arrow_arrow	HLhylVes1_00000343	0	120321	primary contig
iHylVes1_m1_00054_10_arrow_arrow	HLhylVes1_00000225	0	120293	REPEAT
iHylVes1_m1_00019_6_arrow_arrow	HLhylVes1_00000079	0	120278	HAPLOTIG
iHylVes1_m1_00038_16_arrow_arrow	HLhylVes1_00000174	0	120044	HAPLOTIG
iHylVes1_m1_00139_0_arrow_arrow	HLhylVes1_00000371	0	119947	REPEAT
iHylVes1_m1_00038_29_arrow_arrow	HLhylVes1_00000177	0	119748	HAPLOTIG
iHylVes1_m1_00074_16_arrow_arrow	HLhylVes1_00000275	0	119748	HAPLOTIG
iHylVes1_m1_00114_1_arrow_arrow	HLhylVes1_00000346	0	119550	HAPLOTIG
iHylVes1_m1_00073_7_arrow_arrow	HLhylVes1_00000266	0	119438	REPEAT
iHylVes1_m1_00022_4_arrow_arrow	HLhylVes1_00000089	0	119366	HAPLOTIG
iHylVes1_m1_00052_13_arrow_arrow	HLhylVes1_00000212	0	119306	HAPLOTIG
iHylVes1_m1_00072_13_arrow_arrow	HLhylVes1_00000260	0	119186	HAPLOTIG
iHylVes1_m1_00099_2_arrow_arrow	HLhylVes1_00000327	0	119180	HAPLOTIG
iHylVes1_m1_00073_23_arrow_arrow	HLhylVes1_00000270	0	118642	HAPLOTIG
iHylVes1_m1_00034_46_arrow_arrow	HLhylVes1_00000160	0	118427	HAPLOTIG
iHylVes1_m1_00006_17_arrow_arrow	HLhylVes1_00000027	0	118243	HAPLOTIG
iHylVes1_m1_00032_41_arrow_arrow	HLhylVes1_00000139	0	118195	HAPLOTIG
iHylVes1_m1_00026_15_arrow_arrow	HLhylVes1_00000112	0	117551	HAPLOTIG
iHylVes1_m1_00009_32_arrow_arrow	HLhylVes1_00000046	0	117193	HAPLOTIG
iHylVes1_m1_00072_1_arrow_arrow	HLhylVes1_00000259	0	116551	REPEAT
iHylVes1_m1_00074_24_arrow_arrow	HLhylVes1_00000277	0	116469	REPEAT
iHylVes1_m1_00034_45_arrow_arrow	HLhylVes1_00000159	0	116199	REPEAT
iHylVes1_m1_00031_9_arrow_arrow	HLhylVes1_00000125	0	116158	HAPLOTIG
iHylVes1_m1_00052_33_arrow_arrow	HLhylVes1_00000216	0	115956	HAPLOTIG
iHylVes1_m1_00040_9_arrow_arrow	HLhylVes1_00000181	0	115934	HAPLOTIG
iHylVes1_m1_00004_7_arrow_arrow	HLhylVes1_00000020	0	115791	HAPLOTIG
iHylVes1_m1_00074_22_arrow_arrow	HLhylVes1_00000276	0	115766	HAPLOTIG
iHylVes1_m1_00011_8_arrow_arrow	HLhylVes1_00000050	0	115669	REPEAT
iHylVes1_m1_00111_1_arrow_arrow	HLhylVes1_00000342	0	115669	HAPLOTIG
iHylVes1_m1_00038_20_arrow_arrow	HLhylVes1_00000176	0	115633	HAPLOTIG
iHylVes1_m1_00053_24_arrow_arrow	HLhylVes1_00000222	0	115137	HAPLOTIG
iHylVes1_m1_00007_10_arrow_arrow	HLhylVes1_00000035	0	114935	REPEAT
iHylVes1_m1_00048_16_arrow_arrow	HLhylVes1_00000197	0	114785	HAPLOTIG
iHylVes1_m1_00017_29_arrow_arrow	HLhylVes1_00000067	0	114669	HAPLOTIG
iHylVes1_m1_00020_24_arrow_arrow	HLhylVes1_00000085	0	114141	HAPLOTIG
iHylVes1_m1_00007_9_arrow_arrow	HLhylVes1_00000034	0	113934	HAPLOTIG
iHylVes1_m1_00072_14_arrow_arrow	HLhylVes1_00000261	0	113836	HAPLOTIG
iHylVes1_m1_00169_0_arrow_arrow	HLhylVes1_00000396	0	113443	primary contig
iHylVes1_m1_00130_1_arrow_arrow	HLhylVes1_00000362	0	113093	HAPLOTIG
iHylVes1_m1_00080_9_arrow_arrow	HLhylVes1_00000294	0	112857	REPEAT
iHylVes1_m1_00018_48_arrow_arrow	HLhylVes1_00000076	0	112783	HAPLOTIG
iHylVes1_m1_00053_28_arrow_arrow	HLhylVes1_00000223	0	112751	HAPLOTIG
iHylVes1_m1_00073_5_arrow_arrow	HLhylVes1_00000264	0	111972	HAPLOTIG
iHylVes1_m1_00015_15_arrow_arrow	HLhylVes1_00000057	0	111265	HAPLOTIG
iHylVes1_m1_00052_26_arrow_arrow	HLhylVes1_00000214	0	111242	HAPLOTIG
iHylVes1_m1_00032_14_arrow_arrow	HLhylVes1_00000136	0	110987	HAPLOTIG
iHylVes1_m1_00032_48_arrow_arrow	HLhylVes1_00000142	0	110720	HAPLOTIG
iHylVes1_m1_00037_22_arrow_arrow	HLhylVes1_00000170	0	110670	REPEAT
iHylVes1_m1_00044_1_arrow_arrow	HLhylVes1_00000188	0	110640	REPEAT
iHylVes1_m1_00025_5_arrow_arrow	HLhylVes1_00000107	0	110632	HAPLOTIG
iHylVes1_m1_00034_34_arrow_arrow	HLhylVes1_00000155	0	110545	HAPLOTIG
iHylVes1_m1_00016_8_arrow_arrow	HLhylVes1_00000060	0	110456	HAPLOTIG
iHylVes1_m1_00018_10_arrow_arrow	HLhylVes1_00000070	0	110442	HAPLOTIG
iHylVes1_m1_00027_37_arrow_arrow	HLhylVes1_00000119	0	110391	HAPLOTIG
iHylVes1_m1_00031_27_arrow_arrow	HLhylVes1_00000128	0	110055	HAPLOTIG
iHylVes1_m1_00056_6_arrow_arrow	HLhylVes1_00000229	0	109867	HAPLOTIG
iHylVes1_m1_00032_38_arrow_arrow	HLhylVes1_00000138	0	109845	REPEAT
iHylVes1_m1_00088_10_arrow_arrow	HLhylVes1_00000308	0	109826	HAPLOTIG
iHylVes1_m1_00059_10_arrow_arrow	HLhylVes1_00000237	0	109374	HAPLOTIG
iHylVes1_m1_00007_8_arrow_arrow	HLhylVes1_00000033	0	108981	HAPLOTIG
iHylVes1_m1_00000_21_arrow_arrow	HLhylVes1_00000006	0	108873	HAPLOTIG
iHylVes1_m1_00037_7_arrow_arrow	HLhylVes1_00000167	0	108643	HAPLOTIG
iHylVes1_m1_00018_26_arrow_arrow	HLhylVes1_00000073	0	108565	REPEAT
iHylVes1_m1_00024_78_arrow_arrow	HLhylVes1_00000104	0	108325	HAPLOTIG
iHylVes1_m1_00107_3_arrow_arrow	HLhylVes1_00000336	0	107922	REPEAT
iHylVes1_m1_00006_18_arrow_arrow	HLhylVes1_00000028	0	107845	HAPLOTIG
iHylVes1_m1_00024_48_arrow_arrow	HLhylVes1_00000101	0	107785	HAPLOTIG
iHylVes1_m1_00031_32_arrow_arrow	HLhylVes1_00000129	0	107684	HAPLOTIG
iHylVes1_m1_00027_6_arrow_arrow	HLhylVes1_00000116	0	107560	HAPLOTIG
iHylVes1_m1_00024_57_arrow_arrow	HLhylVes1_00000102	0	107268	REPEAT
iHylVes1_m1_00027_25_arrow_arrow	HLhylVes1_00000117	0	107216	HAPLOTIG
iHylVes1_m1_00079_17_arrow_arrow	HLhylVes1_00000289	0	107199	HAPLOTIG
iHylVes1_m1_00045_7_arrow_arrow	HLhylVes1_00000192	0	106797	HAPLOTIG
iHylVes1_m1_00007_13_arrow_arrow	HLhylVes1_00000036	0	106483	REPEAT
iHylVes1_m1_00023_5_arrow_arrow	HLhylVes1_00000091	0	106252	HAPLOTIG
iHylVes1_m1_00098_3_arrow_arrow	HLhylVes1_00000325	0	105199	HAPLOTIG
iHylVes1_m1_00051_31_arrow_arrow	HLhylVes1_00000206	0	105040	REPEAT
iHylVes1_m1_00117_0_arrow_arrow	HLhylVes1_00000349	0	104882	primary contig
iHylVes1_m1_00031_34_arrow_arrow	HLhylVes1_00000130	0	104593	HAPLOTIG
iHylVes1_m1_00024_62_arrow_arrow	HLhylVes1_00000103	0	104128	HAPLOTIG
iHylVes1_m1_00065_5_arrow_arrow	HLhylVes1_00000249	0	103908	HAPLOTIG
iHylVes1_m1_00038_7_arrow_arrow	HLhylVes1_00000173	0	103892	HAPLOTIG
iHylVes1_m1_00017_4_arrow_arrow	HLhylVes1_00000064	0	103726	HAPLOTIG
iHylVes1_m1_00074_10_arrow_arrow	HLhylVes1_00000274	0	103641	HAPLOTIG
iHylVes1_m1_00027_29_arrow_arrow	HLhylVes1_00000118	0	103531	HAPLOTIG
iHylVes1_m1_00032_45_arrow_arrow	HLhylVes1_00000141	0	103324	HAPLOTIG
iHylVes1_m1_00034_47_arrow_arrow	HLhylVes1_00000161	0	103012	HAPLOTIG
iHylVes1_m1_00031_24_arrow_arrow	HLhylVes1_00000127	0	102761	HAPLOTIG
iHylVes1_m1_00029_6_arrow_arrow	HLhylVes1_00000122	0	102606	HAPLOTIG
iHylVes1_m1_00003_18_arrow_arrow	HLhylVes1_00000017	0	102582	HAPLOTIG
iHylVes1_m1_00034_40_arrow_arrow	HLhylVes1_00000157	0	102052	HAPLOTIG
iHylVes1_m1_00023_7_arrow_arrow	HLhylVes1_00000092	0	102038	REPEAT
iHylVes1_m1_00093_6_arrow_arrow	HLhylVes1_00000318	0	101824	HAPLOTIG
iHylVes1_m1_00009_24_arrow_arrow	HLhylVes1_00000045	0	101802	HAPLOTIG
iHylVes1_m1_00079_2_arrow_arrow	HLhylVes1_00000286	0	101708	HAPLOTIG
iHylVes1_m1_00026_14_arrow_arrow	HLhylVes1_00000111	0	101646	HAPLOTIG
iHylVes1_m1_00018_49_arrow_arrow	HLhylVes1_00000077	0	101596	HAPLOTIG
iHylVes1_m1_00055_1_arrow_arrow	HLhylVes1_00000227	0	101472	HAPLOTIG
iHylVes1_m1_00057_12_arrow_arrow	HLhylVes1_00000232	0	101258	HAPLOTIG
iHylVes1_m1_00033_19_arrow_arrow	HLhylVes1_00000146	0	101088	REPEAT
iHylVes1_m1_00002_8_arrow_arrow	HLhylVes1_00000011	0	100939	HAPLOTIG
iHylVes1_m1_00057_2_arrow_arrow	HLhylVes1_00000231	0	100827	HAPLOTIG
iHylVes1_m1_00081_13_arrow_arrow	HLhylVes1_00000296	0	100318	HAPLOTIG
iHylVes1_m1_00018_33_arrow_arrow	HLhylVes1_00000074	0	100270	HAPLOTIG
iHylVes1_m1_00063_9_arrow_arrow	HLhylVes1_00000245	0	100140	HAPLOTIG
iHylVes1_m1_00212_0_arrow_arrow	HLhylVes1_00000425	0	22317	OVLP
iHylVes1_m1_00212_0_arrow_arrow	HLhylVes1_00000425	22317	98680	primary contig
iHylVes1_m1_00302_0_arrow_arrow	HLhylVes1_00000485	0	96303	primary contig
iHylVes1_m1_00034_41_arrow_arrow	HLhylVes1_00000158	0	95200	REPEAT
iHylVes1_m1_00201_0_arrow_arrow	HLhylVes1_00000418	0	92818	primary contig
iHylVes1_m1_00224_0_arrow_arrow	HLhylVes1_00000433	0	92573	primary contig
iHylVes1_m1_00126_0_arrow_arrow	HLhylVes1_00000357	0	89842	REPEAT
iHylVes1_m1_00136_0_arrow_arrow	HLhylVes1_00000368	0	84725	primary contig
iHylVes1_m1_00197_0_arrow_arrow	HLhylVes1_00000416	0	82788	primary contig
iHylVes1_m1_00103_0_arrow_arrow	HLhylVes1_00000331	0	81354	primary contig
iHylVes1_m1_00101_0_arrow_arrow	HLhylVes1_00000329	0	80524	primary contig
iHylVes1_m1_00261_0_arrow_arrow	HLhylVes1_00000461	0	79713	primary contig
iHylVes1_m1_00217_0_arrow_arrow	HLhylVes1_00000429	0	65154	primary contig
iHylVes1_m1_00217_0_arrow_arrow	HLhylVes1_00000429	65154	79285	OVLP
iHylVes1_m1_00176_0_arrow_arrow	HLhylVes1_00000401	0	78930	primary contig
iHylVes1_m1_00186_0_arrow_arrow	HLhylVes1_00000410	0	76993	primary contig
iHylVes1_m1_00150_0_arrow_arrow	HLhylVes1_00000382	0	76918	primary contig
iHylVes1_m1_00113_0_arrow_arrow	HLhylVes1_00000344	0	76030	primary contig
iHylVes1_m1_00168_0_arrow_arrow	HLhylVes1_00000395	0	72341	primary contig
iHylVes1_m1_00000_17_arrow_arrow	HLhylVes1_00000005	0	71776	REPEAT
iHylVes1_m1_00060_1_arrow_arrow	HLhylVes1_00000240	0	71076	REPEAT
iHylVes1_m1_00141_1_arrow_arrow	HLhylVes1_00000374	0	69413	primary contig
iHylVes1_m1_00149_0_arrow_arrow	HLhylVes1_00000381	0	64487	primary contig
iHylVes1_m1_00141_0_arrow_arrow	HLhylVes1_00000373	0	61642	HAPLOTIG
iHylVes1_m1_00270_0_arrow_arrow	HLhylVes1_00000467	0	61269	REPEAT
iHylVes1_m1_00408_0_arrow_arrow	HLhylVes1_00000518	0	59273	HAPLOTIG
iHylVes1_m1_00205_0_arrow_arrow	HLhylVes1_00000421	0	59050	primary contig
iHylVes1_m1_00225_0_arrow_arrow	HLhylVes1_00000434	0	56908	REPEAT
iHylVes1_m1_00274_0_arrow_arrow	HLhylVes1_00000469	0	56497	primary contig
iHylVes1_m1_00252_0_arrow_arrow	HLhylVes1_00000454	0	56279	primary contig
iHylVes1_m1_00363_0_arrow_arrow	HLhylVes1_00000508	0	56111	primary contig
iHylVes1_m1_00039_3_arrow_arrow	HLhylVes1_00000179	0	55714	HAPLOTIG
iHylVes1_m1_00143_0_arrow_arrow	HLhylVes1_00000375	0	55506	primary contig
iHylVes1_m1_00288_0_arrow_arrow	HLhylVes1_00000477	0	55086	HIGHCOV
iHylVes1_m1_00004_3_arrow_arrow	HLhylVes1_00000019	0	54800	HAPLOTIG
iHylVes1_m1_00052_35_arrow_arrow	HLhylVes1_00000217	0	54132	HAPLOTIG
iHylVes1_m1_00295_0_arrow_arrow	HLhylVes1_00000481	0	53095	primary contig
iHylVes1_m1_00209_0_arrow_arrow	HLhylVes1_00000423	0	51723	HAPLOTIG
iHylVes1_m1_00159_0_arrow_arrow	HLhylVes1_00000389	0	51461	primary contig
iHylVes1_m1_00155_0_arrow_arrow	HLhylVes1_00000385	0	51340	REPEAT
iHylVes1_m1_00158_0_arrow_arrow	HLhylVes1_00000388	0	50543	primary contig
iHylVes1_m1_00164_0_arrow_arrow	HLhylVes1_00000392	0	50118	primary contig
iHylVes1_m1_00227_0_arrow_arrow	HLhylVes1_00000435	0	49877	primary contig
iHylVes1_m1_00174_0_arrow_arrow	HLhylVes1_00000400	0	49853	primary contig
iHylVes1_m1_00239_0_arrow_arrow	HLhylVes1_00000443	0	48786	primary contig
iHylVes1_m1_00204_0_arrow_arrow	HLhylVes1_00000420	0	48401	primary contig
iHylVes1_m1_00265_0_arrow_arrow	HLhylVes1_00000465	0	18391	primary contig
iHylVes1_m1_00265_0_arrow_arrow	HLhylVes1_00000465	18391	48209	OVLP
iHylVes1_m1_00241_0_arrow_arrow	HLhylVes1_00000445	0	47927	primary contig
iHylVes1_m1_00299_0_arrow_arrow	HLhylVes1_00000483	0	28153	OVLP
iHylVes1_m1_00299_0_arrow_arrow	HLhylVes1_00000483	28153	46551	primary contig
iHylVes1_m1_00268_0_arrow_arrow	HLhylVes1_00000466	0	46367	primary contig
iHylVes1_m1_00334_0_arrow_arrow	HLhylVes1_00000494	0	46133	REPEAT
iHylVes1_m1_00145_0_arrow_arrow	HLhylVes1_00000377	0	45882	primary contig
iHylVes1_m1_00193_0_arrow_arrow	HLhylVes1_00000413	0	45369	primary contig
iHylVes1_m1_00281_0_arrow_arrow	HLhylVes1_00000473	0	44944	HAPLOTIG
iHylVes1_m1_00259_0_arrow_arrow	HLhylVes1_00000459	0	44920	primary contig
iHylVes1_m1_00192_0_arrow_arrow	HLhylVes1_00000412	0	44806	HAPLOTIG
iHylVes1_m1_00032_31_arrow_arrow	HLhylVes1_00000137	0	44768	REPEAT
iHylVes1_m1_00178_0_arrow_arrow	HLhylVes1_00000403	0	44444	primary contig
iHylVes1_m1_00242_0_arrow_arrow	HLhylVes1_00000446	0	43741	primary contig
iHylVes1_m1_00366_0_arrow_arrow	HLhylVes1_00000509	0	43699	primary contig
iHylVes1_m1_00004_11_arrow_arrow	HLhylVes1_00000021	0	43441	REPEAT
iHylVes1_m1_00263_0_arrow_arrow	HLhylVes1_00000463	0	42564	HIGHCOV
iHylVes1_m1_00427_0_arrow_arrow	HLhylVes1_00000523	0	42146	primary contig
iHylVes1_m1_00183_0_arrow_arrow	HLhylVes1_00000407	0	41416	primary contig
iHylVes1_m1_00066_0_arrow_arrow	HLhylVes1_00000251	0	41163	HAPLOTIG
iHylVes1_m1_00283_0_arrow_arrow	HLhylVes1_00000474	0	40239	REPEAT
iHylVes1_m1_00231_0_arrow_arrow	HLhylVes1_00000437	0	39699	REPEAT
iHylVes1_m1_00181_0_arrow_arrow	HLhylVes1_00000405	0	39574	primary contig
iHylVes1_m1_00448_0_arrow_arrow	HLhylVes1_00000529	0	39459	primary contig
iHylVes1_m1_00213_0_arrow_arrow	HLhylVes1_00000426	0	39383	primary contig
iHylVes1_m1_00352_0_arrow_arrow	HLhylVes1_00000503	0	39120	primary contig
iHylVes1_m1_00275_0_arrow_arrow	HLhylVes1_00000470	0	39075	primary contig
iHylVes1_m1_00276_0_arrow_arrow	HLhylVes1_00000471	0	38700	HAPLOTIG
iHylVes1_m1_00237_0_arrow_arrow	HLhylVes1_00000441	0	38616	primary contig
iHylVes1_m1_00236_0_arrow_arrow	HLhylVes1_00000440	0	38589	REPEAT
iHylVes1_m1_00238_0_arrow_arrow	HLhylVes1_00000442	0	38309	primary contig
iHylVes1_m1_00350_0_arrow_arrow	HLhylVes1_00000501	0	38008	REPEAT
iHylVes1_m1_00423_0_arrow_arrow	HLhylVes1_00000522	0	37941	REPEAT
iHylVes1_m1_00235_0_arrow_arrow	HLhylVes1_00000439	0	37601	REPEAT
iHylVes1_m1_00123_0_arrow_arrow	HLhylVes1_00000354	0	37260	primary contig
iHylVes1_m1_00032_6_arrow_arrow	HLhylVes1_00000134	0	36898	HAPLOTIG
iHylVes1_m1_00037_18_arrow_arrow	HLhylVes1_00000169	0	36224	primary contig
iHylVes1_m1_00151_0_arrow_arrow	HLhylVes1_00000383	0	36155	primary contig
iHylVes1_m1_00230_0_arrow_arrow	HLhylVes1_00000436	0	36057	REPEAT
iHylVes1_m1_00138_0_arrow_arrow	HLhylVes1_00000370	0	35994	primary contig
iHylVes1_m1_00157_0_arrow_arrow	HLhylVes1_00000387	0	35937	primary contig
iHylVes1_m1_00170_0_arrow_arrow	HLhylVes1_00000397	0	35937	primary contig
iHylVes1_m1_00249_0_arrow_arrow	HLhylVes1_00000451	0	35724	REPEAT
iHylVes1_m1_00240_0_arrow_arrow	HLhylVes1_00000444	0	35458	primary contig
iHylVes1_m1_00246_0_arrow_arrow	HLhylVes1_00000449	0	35455	primary contig
iHylVes1_m1_00218_0_arrow_arrow	HLhylVes1_00000430	0	35267	primary contig
iHylVes1_m1_00341_0_arrow_arrow	HLhylVes1_00000497	0	34662	primary contig
iHylVes1_m1_00318_0_arrow_arrow	HLhylVes1_00000488	0	34634	primary contig
iHylVes1_m1_00292_0_arrow_arrow	HLhylVes1_00000479	0	34590	REPEAT
iHylVes1_m1_00354_0_arrow_arrow	HLhylVes1_00000505	0	34540	REPEAT
iHylVes1_m1_00322_0_arrow_arrow	HLhylVes1_00000490	0	33875	REPEAT
iHylVes1_m1_00428_0_arrow_arrow	HLhylVes1_00000524	0	33718	primary contig
iHylVes1_m1_00449_0_arrow_arrow	HLhylVes1_00000530	0	32833	REPEAT
iHylVes1_m1_00342_0_arrow_arrow	HLhylVes1_00000498	0	32774	primary contig
iHylVes1_m1_00305_0_arrow_arrow	HLhylVes1_00000486	0	32407	primary contig
iHylVes1_m1_00284_0_arrow_arrow	HLhylVes1_00000475	0	31818	primary contig
iHylVes1_m1_00184_0_arrow_arrow	HLhylVes1_00000408	0	31516	primary contig
iHylVes1_m1_00148_0_arrow_arrow	HLhylVes1_00000380	0	31244	primary contig
iHylVes1_m1_00440_0_arrow_arrow	HLhylVes1_00000528	0	30851	primary contig
iHylVes1_m1_00187_0_arrow_arrow	HLhylVes1_00000411	0	30850	HAPLOTIG
iHylVes1_m1_00254_0_arrow_arrow	HLhylVes1_00000456	0	30650	REPEAT
iHylVes1_m1_00273_0_arrow_arrow	HLhylVes1_00000468	0	30609	REPEAT
iHylVes1_m1_00115_0_arrow_arrow	HLhylVes1_00000347	0	30367	primary contig
iHylVes1_m1_00203_0_arrow_arrow	HLhylVes1_00000419	0	30327	primary contig
iHylVes1_m1_00207_0_arrow_arrow	HLhylVes1_00000422	0	30222	HAPLOTIG
iHylVes1_m1_00429_0_arrow_arrow	HLhylVes1_00000525	0	29694	primary contig
iHylVes1_m1_00383_0_arrow_arrow	HLhylVes1_00000513	0	29665	primary contig
iHylVes1_m1_00297_0_arrow_arrow	HLhylVes1_00000482	0	29645	primary contig
iHylVes1_m1_00413_0_arrow_arrow	HLhylVes1_00000519	0	29399	REPEAT
iHylVes1_m1_00286_0_arrow_arrow	HLhylVes1_00000476	0	29274	primary contig
iHylVes1_m1_00253_0_arrow_arrow	HLhylVes1_00000455	0	28982	primary contig
iHylVes1_m1_00359_0_arrow_arrow	HLhylVes1_00000506	0	28909	primary contig
iHylVes1_m1_00146_0_arrow_arrow	HLhylVes1_00000378	0	28739	REPEAT
iHylVes1_m1_00210_0_arrow_arrow	HLhylVes1_00000424	0	27773	HAPLOTIG
iHylVes1_m1_00214_0_arrow_arrow	HLhylVes1_00000427	0	27601	REPEAT
iHylVes1_m1_00277_0_arrow_arrow	HLhylVes1_00000472	0	27394	primary contig
iHylVes1_m1_00351_0_arrow_arrow	HLhylVes1_00000502	0	27272	primary contig
iHylVes1_m1_00377_0_arrow_arrow	HLhylVes1_00000511	0	26904	primary contig
iHylVes1_m1_00233_0_arrow_arrow	HLhylVes1_00000438	0	26824	primary contig
iHylVes1_m1_00200_0_arrow_arrow	HLhylVes1_00000417	0	26569	HAPLOTIG
iHylVes1_m1_00262_0_arrow_arrow	HLhylVes1_00000462	0	26027	HAPLOTIG
iHylVes1_m1_00154_0_arrow_arrow	HLhylVes1_00000384	0	25882	REPEAT
iHylVes1_m1_00257_0_arrow_arrow	HLhylVes1_00000458	0	24963	primary contig
iHylVes1_m1_00439_0_arrow_arrow	HLhylVes1_00000527	0	24952	primary contig
iHylVes1_m1_00196_0_arrow_arrow	HLhylVes1_00000415	0	24809	primary contig
iHylVes1_m1_00221_0_arrow_arrow	HLhylVes1_00000431	0	24607	REPEAT
iHylVes1_m1_00301_0_arrow_arrow	HLhylVes1_00000484	0	24548	REPEAT
iHylVes1_m1_00185_0_arrow_arrow	HLhylVes1_00000409	0	24085	primary contig
iHylVes1_m1_00314_0_arrow_arrow	HLhylVes1_00000487	0	24012	primary contig
iHylVes1_m1_00349_0_arrow_arrow	HLhylVes1_00000500	0	24005	primary contig
iHylVes1_m1_00326_0_arrow_arrow	HLhylVes1_00000491	0	23541	REPEAT
iHylVes1_m1_00405_0_arrow_arrow	HLhylVes1_00000516	0	23368	primary contig
iHylVes1_m1_00058_0_arrow_arrow	HLhylVes1_00000233	0	23217	REPEAT
iHylVes1_m1_00338_0_arrow_arrow	HLhylVes1_00000495	0	22692	REPEAT
iHylVes1_m1_00250_0_arrow_arrow	HLhylVes1_00000452	0	22600	HAPLOTIG
iHylVes1_m1_00339_0_arrow_arrow	HLhylVes1_00000496	0	22328	primary contig
iHylVes1_m1_00106_0_arrow_arrow	HLhylVes1_00000334	0	22223	primary contig
iHylVes1_m1_00180_0_arrow_arrow	HLhylVes1_00000404	0	21979	primary contig
iHylVes1_m1_00362_0_arrow_arrow	HLhylVes1_00000507	0	21704	primary contig
iHylVes1_m1_00019_14_arrow_arrow	HLhylVes1_00000081	0	21617	primary contig
iHylVes1_m1_00251_0_arrow_arrow	HLhylVes1_00000453	0	21519	primary contig
iHylVes1_m1_00137_0_arrow_arrow	HLhylVes1_00000369	0	21502	REPEAT
iHylVes1_m1_00244_0_arrow_arrow	HLhylVes1_00000448	0	21483	primary contig
iHylVes1_m1_00256_0_arrow_arrow	HLhylVes1_00000457	0	21348	REPEAT
iHylVes1_m1_00171_0_arrow_arrow	HLhylVes1_00000398	0	21165	primary contig
iHylVes1_m1_00293_0_arrow_arrow	HLhylVes1_00000480	0	20876	primary contig
iHylVes1_m1_00417_0_arrow_arrow	HLhylVes1_00000520	0	20867	primary contig
iHylVes1_m1_00436_0_arrow_arrow	HLhylVes1_00000526	0	20564	primary contig
iHylVes1_m1_00167_0_arrow_arrow	HLhylVes1_00000394	0	20560	primary contig
iHylVes1_m1_00379_0_arrow_arrow	HLhylVes1_00000512	0	20259	primary contig
iHylVes1_m1_00194_0_arrow_arrow	HLhylVes1_00000414	0	19617	JUNK
iHylVes1_m1_00333_0_arrow_arrow	HLhylVes1_00000493	0	19597	REPEAT
iHylVes1_m1_00144_0_arrow_arrow	HLhylVes1_00000376	0	18767	HAPLOTIG
iHylVes1_m1_00084_9_arrow_arrow	HLhylVes1_00000301	0	18134	HAPLOTIG
iHylVes1_m1_00290_0_arrow_arrow	HLhylVes1_00000478	0	17936	REPEAT
iHylVes1_m1_00243_0_arrow_arrow	HLhylVes1_00000447	0	16324	REPEAT
iHylVes1_m1_00247_0_arrow_arrow	HLhylVes1_00000450	0	16307	REPEAT
iHylVes1_m1_00344_0_arrow_arrow	HLhylVes1_00000499	0	16307	primary contig
iHylVes1_m1_00133_0_arrow_arrow	HLhylVes1_00000366	0	15876	primary contig
iHylVes1_m1_00264_0_arrow_arrow	HLhylVes1_00000464	0	15303	REPEAT
iHylVes1_m1_00260_0_arrow_arrow	HLhylVes1_00000460	0	15096	primary contig
iHylVes1_m1_00353_0_arrow_arrow	HLhylVes1_00000504	0	14894	primary contig
iHylVes1_m1_00321_0_arrow_arrow	HLhylVes1_00000489	0	14004	primary contig
iHylVes1_m1_00215_0_arrow_arrow	HLhylVes1_00000428	0	13639	HAPLOTIG
iHylVes1_m1_00328_0_arrow_arrow	HLhylVes1_00000492	0	12824	primary contig
iHylVes1_m1_00372_0_arrow_arrow	HLhylVes1_00000510	0	12540	JUNK
iHylVes1_m1_00182_0_arrow_arrow	HLhylVes1_00000406	0	11068	primary contig
iHylVes1_m1_00223_0_arrow_arrow	HLhylVes1_00000432	0	9562	primary contig
iHylVes1_m1_00388_0_arrow_arrow	HLhylVes1_00000514	0	9240	JUNK
iHylVes1_m1_00407_0_arrow_arrow	HLhylVes1_00000517	0	9002	REPEAT
iHylVes1_m1_00421_0_arrow_arrow	HLhylVes1_00000521	0	8559	primary contig
iHylVes1_m1_00396_0_arrow_arrow	HLhylVes1_00000515	0	5479	primary contig
